# Supplementary material for: A magneto-thermoelectric with a high figure of merit in topological insulator Bi88Sb12
Source: Nat Mater. 2025 Jan 3;24(1):76–82. doi: 10.1038/s41563-024-02059-9 (PMC11698688; doi:10.1038/s41563-024-02059-9)
Supplement: Supplementary file 2 — Source data for data plots. [file 41563_2024_2059_MOESM2_ESM.xlsx]

## Sheet: Figure 1b
0	0
0.002	0.00039984
0.004	0.0016
0.006	0.00359
0.008	0.00636
0.01	0.0099
0.012	0.0142
0.014	0.01922
0.016	0.02496
0.018	0.03138
0.02	0.03846
0.022	0.04617
0.024	0.05446
0.026	0.06332
0.028	0.0727
0.03	0.08257
0.032	0.09289
0.034	0.10362
0.036	0.11473
0.038	0.12618
0.04	0.13793
0.042	0.14995
0.044	0.1622
0.046	0.17465
0.048	0.18726
0.05	0.2
0.052	0.21285
0.054	0.22577
0.056	0.23873
0.058	0.25172
0.06	0.26471
0.062	0.27767
0.064	0.29058
0.066	0.30343
0.068	0.31619
0.07	0.32886
0.072	0.34141
0.074	0.35384
0.076	0.36613
0.078	0.37826
0.08	0.39024
0.082	0.40206
0.084	0.4137
0.086	0.42516
0.088	0.43643
0.09	0.44751
0.092	0.45841
0.094	0.4691
0.096	0.4796
0.098	0.4899
0.1	0.5
0.102	0.5099
0.104	0.5196
0.106	0.5291
0.108	0.5384
0.11	0.54751
0.112	0.55642
0.114	0.56514
0.116	0.57367
0.118	0.58201
0.12	0.59016
0.122	0.59814
0.124	0.60593
0.126	0.61354
0.128	0.62098
0.13	0.62825
0.132	0.63536
0.134	0.6423
0.136	0.64907
0.138	0.65569
0.14	0.66216
0.142	0.66848
0.144	0.67465
0.146	0.68067
0.148	0.68656
0.15	0.69231
0.152	0.69792
0.154	0.7034
0.156	0.70876
0.158	0.71399
0.16	0.7191
0.162	0.72409
0.164	0.72897
0.166	0.73373
0.168	0.73838
0.17	0.74293
0.172	0.74737
0.174	0.75171
0.176	0.75595
0.178	0.7601
0.18	0.76415
0.182	0.76811
0.184	0.77198
0.186	0.77576
0.188	0.77946
0.19	0.78308
0.192	0.78662
0.194	0.79007
0.196	0.79346
0.198	0.79676
0.2	0.8
0.202	0.80317
0.204	0.80626
0.206	0.80929
0.208	0.81226
0.21	0.81516
0.212	0.818
0.214	0.82078
0.216	0.8235
0.218	0.82616
0.22	0.82877
0.222	0.83132
0.224	0.83382
0.226	0.83627
0.228	0.83867
0.23	0.84102
0.232	0.84332
0.234	0.84557
0.236	0.84778
0.238	0.84995
0.24	0.85207
0.242	0.85415
0.244	0.85619
0.246	0.85819
0.248	0.86015
0.25	0.86207
0.252	0.86395
0.254	0.8658
0.256	0.86761
0.258	0.86939
0.26	0.87113
0.262	0.87284
0.264	0.87452
0.266	0.87617
0.268	0.87779
0.27	0.87937
0.272	0.88093
0.274	0.88246
0.276	0.88396
0.278	0.88543
0.28	0.88688
0.282	0.8883
0.284	0.88969
0.286	0.89106
0.288	0.89241
0.29	0.89373
0.292	0.89503
0.294	0.8963
0.296	0.89756
0.298	0.89879
0.3	0.9
0.302	0.90119
0.304	0.90236
0.306	0.90351
0.308	0.90464
0.31	0.90575
0.312	0.90684
0.314	0.90792
0.316	0.90897
0.318	0.91001
0.32	0.91103
0.322	0.91204
0.324	0.91303
0.326	0.914
0.328	0.91495
0.33	0.9159
0.332	0.91682
0.334	0.91773
0.336	0.91863
0.338	0.91951
0.34	0.92038
0.342	0.92124
0.344	0.92208
0.346	0.92291
0.348	0.92372
0.35	0.92453
0.352	0.92532
0.354	0.9261
0.356	0.92687
0.358	0.92762
0.36	0.92837
0.362	0.9291
0.364	0.92982
0.366	0.93053
0.368	0.93124
0.37	0.93193
0.372	0.93261
0.374	0.93328
0.376	0.93394
0.378	0.93459
0.38	0.93523
0.382	0.93587
0.384	0.93649
0.386	0.93711
0.388	0.93771
0.39	0.93831
0.392	0.9389
0.394	0.93948
0.396	0.94005
0.398	0.94062
0.4	0.94118
0.402	0.94173
0.404	0.94227
0.406	0.9428
0.408	0.94333
0.41	0.94385
0.412	0.94437
0.414	0.94487
0.416	0.94537
0.418	0.94587
0.42	0.94635
0.422	0.94683
0.424	0.94731
0.426	0.94777
0.428	0.94824
0.43	0.94869
0.432	0.94914
0.434	0.94959
0.436	0.95002
0.438	0.95046
0.44	0.95088
0.442	0.95131
0.444	0.95172
0.446	0.95213
0.448	0.95254
0.45	0.95294
0.452	0.95334
0.454	0.95373
0.456	0.95411
0.458	0.9545
0.46	0.95487
0.462	0.95525
0.464	0.95561
0.466	0.95598
0.468	0.95634
0.47	0.95669
0.472	0.95704
0.474	0.95739
0.476	0.95773
0.478	0.95807
0.48	0.9584
0.482	0.95873
0.484	0.95906
0.486	0.95938
0.488	0.9597
0.49	0.96002
0.492	0.96033
0.494	0.96064
0.496	0.96094
0.498	0.96124
0.5	0.96154
0.502	0.96183
0.504	0.96212
0.506	0.96241
0.508	0.9627
0.51	0.96298
0.512	0.96325
0.514	0.96353
0.516	0.9638
0.518	0.96407
0.52	0.96434
0.522	0.9646
0.524	0.96486
0.526	0.96512
0.528	0.96537
0.53	0.96562
0.532	0.96587
0.534	0.96612
0.536	0.96636
0.538	0.9666
0.54	0.96684
0.542	0.96708
0.544	0.96731
0.546	0.96754
0.548	0.96777
0.55	0.968
0.552	0.96822
0.554	0.96845
0.556	0.96867
0.558	0.96888
0.56	0.9691
0.562	0.96931
0.564	0.96952
0.566	0.96973
0.568	0.96994
0.57	0.97014
0.572	0.97034
0.574	0.97054
0.576	0.97074
0.578	0.97094
0.58	0.97113
0.582	0.97132
0.584	0.97151
0.586	0.9717
0.588	0.97189
0.59	0.97207
0.592	0.97226
0.594	0.97244
0.596	0.97262
0.598	0.9728
0.6	0.97297
0.602	0.97315
0.604	0.97332
0.606	0.97349
0.608	0.97366
0.61	0.97383
0.612	0.974
0.614	0.97416
0.616	0.97432
0.618	0.97448
0.62	0.97465
0.622	0.9748
0.624	0.97496
0.626	0.97512
0.628	0.97527
0.63	0.97542
0.632	0.97558
0.634	0.97573
0.636	0.97587
0.638	0.97602
0.64	0.97617
0.642	0.97631
0.644	0.97646
0.646	0.9766
0.648	0.97674
0.65	0.97688
0.652	0.97702
0.654	0.97715
0.656	0.97729
0.658	0.97742
0.66	0.97756
0.662	0.97769
0.664	0.97782
0.666	0.97795
0.668	0.97808
0.67	0.97821
0.672	0.97834
0.674	0.97846
0.676	0.97859
0.678	0.97871
0.68	0.97883
0.682	0.97895
0.684	0.97907
0.686	0.97919
0.688	0.97931
0.69	0.97943
0.692	0.97954
0.694	0.97966
0.696	0.97977
0.698	0.97989
0.7	0.98
0.702	0.98011
0.704	0.98022
0.706	0.98033
0.708	0.98044
0.71	0.98055
0.712	0.98066
0.714	0.98076
0.716	0.98087
0.718	0.98097
0.72	0.98107
0.722	0.98118
0.724	0.98128
0.726	0.98138
0.728	0.98148
0.73	0.98158
0.732	0.98168
0.734	0.98178
0.736	0.98187
0.738	0.98197
0.74	0.98207
0.742	0.98216
0.744	0.98225
0.746	0.98235
0.748	0.98244
0.75	0.98253
0.752	0.98262
0.754	0.98271
0.756	0.9828
0.758	0.98289
0.76	0.98298
0.762	0.98307
0.764	0.98316
0.766	0.98324
0.768	0.98333
0.77	0.98341
0.772	0.9835
0.774	0.98358
0.776	0.98366
0.778	0.98375
0.78	0.98383
0.782	0.98391
0.784	0.98399
0.786	0.98407
0.788	0.98415
0.79	0.98423
0.792	0.98431
0.794	0.98439
0.796	0.98446
0.798	0.98454
0.8	0.98462
0.802	0.98469
0.804	0.98477
0.806	0.98484
0.808	0.98491
0.81	0.98499
0.812	0.98506
0.814	0.98513
0.816	0.9852
0.818	0.98528
0.82	0.98535
0.822	0.98542
0.824	0.98549
0.826	0.98555
0.828	0.98562
0.83	0.98569
0.832	0.98576
0.834	0.98583
0.836	0.98589
0.838	0.98596
0.84	0.98603
0.842	0.98609
0.844	0.98616
0.846	0.98622
0.848	0.98628
0.85	0.98635
0.852	0.98641
0.854	0.98647
0.856	0.98654
0.858	0.9866
0.86	0.98666
0.862	0.98672
0.864	0.98678
0.866	0.98684
0.868	0.9869
0.87	0.98696
0.872	0.98702
0.874	0.98708
0.876	0.98714
0.878	0.98719
0.88	0.98725
0.882	0.98731
0.884	0.98737
0.886	0.98742
0.888	0.98748
0.89	0.98753
0.892	0.98759
0.894	0.98764
0.896	0.9877
0.898	0.98775
0.9	0.9878
0.902	0.98786
0.904	0.98791
0.906	0.98796
0.908	0.98802
0.91	0.98807
0.912	0.98812
0.914	0.98817
0.916	0.98822
0.918	0.98827
0.92	0.98832
0.922	0.98837
0.924	0.98842
0.926	0.98847
0.928	0.98852
0.93	0.98857
0.932	0.98862
0.934	0.98867
0.936	0.98871
0.938	0.98876
0.94	0.98881
0.942	0.98886
0.944	0.9889
0.946	0.98895
0.948	0.989
0.95	0.98904
0.952	0.98909
0.954	0.98913
0.956	0.98918
0.958	0.98922
0.96	0.98927
0.962	0.98931
0.964	0.98935
0.966	0.9894
0.968	0.98944
0.97	0.98948
0.972	0.98953
0.974	0.98957
0.976	0.98961
0.978	0.98965
0.98	0.98969
0.982	0.98974
0.984	0.98978
0.986	0.98982
0.988	0.98986
0.99	0.9899
0.992	0.98994
0.994	0.98998
0.996	0.99002
0.998	0.99006
1	0.9901
1.002	0.99014
1.004	0.99018
1.006	0.99022
1.008	0.99025
1.01	0.99029
1.012	0.99033
1.014	0.99037
1.016	0.99041
1.018	0.99044
1.02	0.99048
1.022	0.99052
1.024	0.99055
1.026	0.99059
1.028	0.99063
1.03	0.99066
1.032	0.9907
1.034	0.99073
1.036	0.99077
1.038	0.9908
1.04	0.99084
1.042	0.99087
1.044	0.99091
1.046	0.99094
1.048	0.99098
1.05	0.99101
1.052	0.99105
1.054	0.99108
1.056	0.99111
1.058	0.99115
1.06	0.99118
1.062	0.99121
1.064	0.99124
1.066	0.99128
1.068	0.99131
1.07	0.99134
1.072	0.99137
1.074	0.99141
1.076	0.99144
1.078	0.99147
1.08	0.9915
1.082	0.99153
1.084	0.99156
1.086	0.99159
1.088	0.99162
1.09	0.99165
1.092	0.99168
1.094	0.99171
1.096	0.99174
1.098	0.99177
1.1	0.9918
1.102	0.99183
1.104	0.99186
1.106	0.99189
1.108	0.99192
1.11	0.99195
1.112	0.99198
1.114	0.99201
1.116	0.99203
1.118	0.99206
1.12	0.99209
1.122	0.99212
1.124	0.99215
1.126	0.99217
1.128	0.9922
1.13	0.99223
1.132	0.99226
1.134	0.99228
1.136	0.99231
1.138	0.99234
1.14	0.99236
1.142	0.99239
1.144	0.99242
1.146	0.99244
1.148	0.99247
1.15	0.9925
1.152	0.99252
1.154	0.99255
1.156	0.99257
1.158	0.9926
1.16	0.99262
1.162	0.99265
1.164	0.99267
1.166	0.9927
1.168	0.99272
1.17	0.99275
1.172	0.99277
1.174	0.9928
1.176	0.99282
1.178	0.99285
1.18	0.99287
1.182	0.99289
1.184	0.99292
1.186	0.99294
1.188	0.99296
1.19	0.99299
1.192	0.99301
1.194	0.99303
1.196	0.99306
1.198	0.99308
1.2	0.9931
1.202	0.99313
1.204	0.99315
1.206	0.99317
1.208	0.99319
1.21	0.99322
1.212	0.99324
1.214	0.99326
1.216	0.99328
1.218	0.9933
1.22	0.99333
1.222	0.99335
1.224	0.99337
1.226	0.99339
1.228	0.99341
1.23	0.99343
1.232	0.99345
1.234	0.99348
1.236	0.9935
1.238	0.99352
1.24	0.99354
1.242	0.99356
1.244	0.99358
1.246	0.9936
1.248	0.99362
1.25	0.99364
1.252	0.99366
1.254	0.99368
1.256	0.9937
1.258	0.99372
1.26	0.99374
1.262	0.99376
1.264	0.99378
1.266	0.9938
1.268	0.99382
1.27	0.99384
1.272	0.99386
1.274	0.99388
1.276	0.9939
1.278	0.99391
1.28	0.99393
1.282	0.99395
1.284	0.99397
1.286	0.99399
1.288	0.99401
1.29	0.99403
1.292	0.99405
1.294	0.99406
1.296	0.99408
1.298	0.9941
1.3	0.99412
1.302	0.99414
1.304	0.99415
1.306	0.99417
1.308	0.99419
1.31	0.99421
1.312	0.99422
1.314	0.99424
1.316	0.99426
1.318	0.99428
1.32	0.99429
1.322	0.99431
1.324	0.99433
1.326	0.99434
1.328	0.99436
1.33	0.99438
1.332	0.9944
1.334	0.99441
1.336	0.99443
1.338	0.99445
1.34	0.99446
1.342	0.99448
1.344	0.99449
1.346	0.99451
1.348	0.99453
1.35	0.99454
1.352	0.99456
1.354	0.99457
1.356	0.99459
1.358	0.99461
1.36	0.99462
1.362	0.99464
1.364	0.99465
1.366	0.99467
1.368	0.99468
1.37	0.9947
1.372	0.99472
1.374	0.99473
1.376	0.99475
1.378	0.99476
1.38	0.99478
1.382	0.99479
1.384	0.99481
1.386	0.99482
1.388	0.99484
1.39	0.99485
1.392	0.99487
1.394	0.99488
1.396	0.99489
1.398	0.99491
1.4	0.99492
1.402	0.99494
1.404	0.99495
1.406	0.99497
1.408	0.99498
1.41	0.995
1.412	0.99501
1.414	0.99502
1.416	0.99504
1.418	0.99505
1.42	0.99507
1.422	0.99508
1.424	0.99509
1.426	0.99511
1.428	0.99512
1.43	0.99513
1.432	0.99515
1.434	0.99516
1.436	0.99517
1.438	0.99519
1.44	0.9952
1.442	0.99521
1.444	0.99523
1.446	0.99524
1.448	0.99525
1.45	0.99527
1.452	0.99528
1.454	0.99529
1.456	0.99531
1.458	0.99532
1.46	0.99533
1.462	0.99534
1.464	0.99536
1.466	0.99537
1.468	0.99538
1.47	0.99539
1.472	0.99541
1.474	0.99542
1.476	0.99543
1.478	0.99544
1.48	0.99546
1.482	0.99547
1.484	0.99548
1.486	0.99549
1.488	0.9955
1.49	0.99552
1.492	0.99553
1.494	0.99554
1.496	0.99555
1.498	0.99556
1.5	0.99558
1.502	0.99559
1.504	0.9956
1.506	0.99561
1.508	0.99562
1.51	0.99563
1.512	0.99564
1.514	0.99566
1.516	0.99567
1.518	0.99568
1.52	0.99569
1.522	0.9957
1.524	0.99571
1.526	0.99572
1.528	0.99574
1.53	0.99575
1.532	0.99576
1.534	0.99577
1.536	0.99578
1.538	0.99579
1.54	0.9958
1.542	0.99581
1.544	0.99582
1.546	0.99583
1.548	0.99584
1.55	0.99585
1.552	0.99587
1.554	0.99588
1.556	0.99589
1.558	0.9959
1.56	0.99591
1.562	0.99592
1.564	0.99593
1.566	0.99594
1.568	0.99595
1.57	0.99596
1.572	0.99597
1.574	0.99598
1.576	0.99599
1.578	0.996
1.58	0.99601
1.582	0.99602
1.584	0.99603
1.586	0.99604
1.588	0.99605
1.59	0.99606
1.592	0.99607
1.594	0.99608
1.596	0.99609
1.598	0.9961
1.6	0.99611
1.602	0.99612
1.604	0.99613
1.606	0.99614
1.608	0.99615
1.61	0.99616
1.612	0.99617
1.614	0.99618
1.616	0.99619
1.618	0.99619
1.62	0.9962
1.622	0.99621
1.624	0.99622
1.626	0.99623
1.628	0.99624
1.63	0.99625
1.632	0.99626
1.634	0.99627
1.636	0.99628
1.638	0.99629
1.64	0.9963
1.642	0.9963
1.644	0.99631
1.646	0.99632
1.648	0.99633
1.65	0.99634
1.652	0.99635
1.654	0.99636
1.656	0.99637
1.658	0.99638
1.66	0.99638
1.662	0.99639
1.664	0.9964
1.666	0.99641
1.668	0.99642
1.67	0.99643
1.672	0.99644
1.674	0.99644
1.676	0.99645
1.678	0.99646
1.68	0.99647
1.682	0.99648
1.684	0.99649
1.686	0.99649
1.688	0.9965
1.69	0.99651
1.692	0.99652
1.694	0.99653
1.696	0.99654
1.698	0.99654
1.7	0.99655
1.702	0.99656
1.704	0.99657
1.706	0.99658
1.708	0.99658
1.71	0.99659
1.712	0.9966
1.714	0.99661
1.716	0.99662
1.718	0.99662
1.72	0.99663
1.722	0.99664
1.724	0.99665
1.726	0.99665
1.728	0.99666
1.73	0.99667
1.732	0.99668
1.734	0.99669
1.736	0.99669
1.738	0.9967
1.74	0.99671
1.742	0.99672
1.744	0.99672
1.746	0.99673
1.748	0.99674
1.75	0.99675
1.752	0.99675
1.754	0.99676
1.756	0.99677
1.758	0.99677
1.76	0.99678
1.762	0.99679
1.764	0.9968
1.766	0.9968
1.768	0.99681
1.77	0.99682
1.772	0.99683
1.774	0.99683
1.776	0.99684
1.778	0.99685
1.78	0.99685
1.782	0.99686
1.784	0.99687
1.786	0.99687
1.788	0.99688
1.79	0.99689
1.792	0.9969
1.794	0.9969
1.796	0.99691
1.798	0.99692
1.8	0.99692
1.802	0.99693
1.804	0.99694
1.806	0.99694
1.808	0.99695
1.81	0.99696
1.812	0.99696
1.814	0.99697
1.816	0.99698
1.818	0.99698
1.82	0.99699
1.822	0.997
1.824	0.997
1.826	0.99701
1.828	0.99702
1.83	0.99702
1.832	0.99703
1.834	0.99704
1.836	0.99704
1.838	0.99705
1.84	0.99706
1.842	0.99706
1.844	0.99707
1.846	0.99707
1.848	0.99708
1.85	0.99709
1.852	0.99709
1.854	0.9971
1.856	0.99711
1.858	0.99711
1.86	0.99712
1.862	0.99712
1.864	0.99713
1.866	0.99714
1.868	0.99714
1.87	0.99715
1.872	0.99715
1.874	0.99716
1.876	0.99717
1.878	0.99717
1.88	0.99718
1.882	0.99718
1.884	0.99719
1.886	0.9972
1.888	0.9972
1.89	0.99721
1.892	0.99721
1.894	0.99722
1.896	0.99723
1.898	0.99723
1.9	0.99724
1.902	0.99724
1.904	0.99725
1.906	0.99725
1.908	0.99726
1.91	0.99727
1.912	0.99727
1.914	0.99728
1.916	0.99728
1.918	0.99729
1.92	0.99729
1.922	0.9973
1.924	0.99731
1.926	0.99731
1.928	0.99732
1.93	0.99732
1.932	0.99733
1.934	0.99733
1.936	0.99734
1.938	0.99734
1.94	0.99735
1.942	0.99736
1.944	0.99736
1.946	0.99737
1.948	0.99737
1.95	0.99738
1.952	0.99738
1.954	0.99739
1.956	0.99739
1.958	0.9974
1.96	0.9974
1.962	0.99741
1.964	0.99741
1.966	0.99742
1.968	0.99742
1.97	0.99743
1.972	0.99744
1.974	0.99744
1.976	0.99745
1.978	0.99745
1.98	0.99746
1.982	0.99746
1.984	0.99747
1.986	0.99747
1.988	0.99748
1.99	0.99748
1.992	0.99749
1.994	0.99749
1.996	0.9975
1.998	0.9975
2	0.99751

## Sheet: Figure 1c
charge carrier concentration										charge carrier mobility
	#1		#2		#3		#4				#1		#2		#3		#4
80	8.14163e+16	80	6.18812e+16	80	9.6543e+16	80	6.10614e+16			80	833732	80	749743	80	463873	80	707640
100	1.70551e+17	100	1.37969e+17	100	1.96317e+17	100	1.36243e+17			100	469336	100	434542	100	280471	100	402592
120	3.09693e+17	120	2.67987e+17	120	3.41666e+17	120	2.55637e+17			120	277225	120	255604	120	176700	120	243324
140	5.0506e+17	140	3.93465e+17	140	5.36728e+17	140	4.23307e+17			140	173040	140	184539	140	116633	140	155981
160	7.70253e+17	160	5.84112e+17	160	7.85374e+17	160	6.08219e+17			160	112457	160	126151	160	80023	160	111166
180	1.12672e+18	180	8.16993e+17	180	1.08428e+18	180	8.49013e+17			180	78272	180	88981	180	57207	180	79483
200	1.5426e+18	200	1.08513e+18	200	1.43115e+18	200	1.13591e+18			200	55077	200	65014	200	42124	200	58311
225	2.15117e+18	225	1.47406e+18	225	1.90695e+18	225	1.54723e+18			225	37330	225	45392	225	30140	225	41112
250	2.82936e+18	250	1.92308e+18	250	2.416e+18	250	1.88311e+18			250	26585	250	32634	250	22347	250	32059
300	2.96542e+18	300	3.0821e+18	300	3.125e+18					300	21904	300	18545	300	14999

## Sheet: Figure 1d
This work														Ref. Data for comparison
	#1			#2			#3			#4
temp.	zT_0 T	zT_0.7 T	temp.	zT_0 T	zT_0.7 T	temp.	zT_0 T	zT_0.7 T	temp.	zT_0 T	zT_0.7 T			temp.	zT under 0 T	temp.	zT under B_opt
80	0.51275	0.07582	80	0.46107	0.2022	80	0.53438	0.53203	80	0.49751	0.17851			78.5861	0.45914	78.5861	0.5928
100	0.59466	0.28798	100	0.58667	0.66802	100	0.59802	1.04659	100	0.61819	0.48758			80.8493	0.49321	85.4888	0.67214
120	0.67915	0.70822	120	0.61751	1.39938	120	0.58414	1.39163	120	0.70379	0.97631			86.9599	0.53186	92.2784	0.74806
140	0.73785	1.22991	140	0.61235	1.87474	140	0.56222	1.52007	140	0.70665	1.37405			96.0127	0.56399	99.8601	0.85808
160	0.74045	1.63466	160	0.58572	1.93236	160	0.50586	1.43837	160	0.60785	1.47764			97.5969	0.54659	109.705	0.93251
180	0.77462	1.92036	180	0.55693	1.77507	180	0.48893	1.30234	180	0.58667	1.49564			115.023	0.54793	121.926	1.02343
200	0.7528	1.7818	200	0.52256	1.53704	200	0.45389	1.12043	200	0.55978	1.38751			122.605	0.55049	157.571	1.18399
225	0.70302	1.53577	225	0.48339	1.23772	225	0.4172	0.93459	225	0.52897	1.22699			156.1	0.53741	187.219	1.26152
250	0.66139	1.2828	250	0.44775	0.99838	250	0.38325	0.77284	250	0.49646	1.05076			188.69	0.50621	219.13	1.28027
300	0.55125	0.85951	300	0.37701	0.64871	300	0.32207	0.52963	275	0.46516	0.88662			219.13	0.46149	240.404	1.19304
									300	0.43185	0.73487			247.194	0.42275	296.531	0.85857
														297.324	0.35515

## Sheet: Figure 1e
This work				Ref. Data for comparison
	unit: 10^-3
temp.	z_0 T	z_B_opt		temp.	z_0 T	temp.	z_B_opt
80	6.34469	11.0958		78.5861	5.8425	78.5861	7.54337
100	5.78781	12.5903		80.8493	6.10035	85.4888	7.86229
120	5.56035	12.4803		86.9599	6.11618	92.2784	8.10656
140	5.2477	11.7823		96.0127	5.87417	99.8601	8.59285
160	4.60513	10.8703		97.5969	5.60049	109.705	8.50012
180	4.29543	10.7015		115.023	4.76362	121.926	8.39381
200	3.76569	9.32085		122.605	4.48994	157.571	7.51397
225	3.11419	8.07346		156.1	3.44273	187.219	6.73817
250	2.6433	6.8474		188.69	2.68276	219.13	5.8425
300	1.83731	4.06366		219.13	2.10601	240.404	4.96266
				247.194	1.71019	296.531	2.89537
				297.324	1.1945

## Sheet: Figure 1f
	#1		#2		#3		#4				Ref. Data for comparison				fitted curves
temp.	B_opt	temp.	B_opt	temp.	B_opt	temp.	B_opt			temp.	B_opt				A=1000		A=3000
80	0.06	80	0.15	80	0.18	80	0.1			80.8493	0.04			80	0.04579	80	0.13738
100	0.11	100	0.23	100	0.34	100	0.15			97.5969	0.11			90	0.06916	90	0.20748
120	0.21	120	0.34	120	0.6	120	0.25			122.605	0.25			100	0.1	100	0.3
160	0.47	140	0.51	160	1.3	160	0.6			188.69	1			110	0.1396	110	0.41879
200	1	160	0.75	200	2	200	1.2			219.13	1.7			120	0.18929	120	0.56788
225	2	200	1.5	225	2	250	2			297.324	1.7			130	0.2505	130	0.75149
300	2	225	2	300	2									140	0.32467	140	0.97402
		300	2											150	0.41335	150	1.24005
														160	0.51811	160	1.55432
														170	0.64058	170	1.92173
														180	0.78244	180	2.34733
														190	0.94545	190	2.83634
														200	1.13137	200	3.39411
														210	1.34205	210	4.02614
														220	1.57935	220	4.73806
														230	1.84522	230	5.53565
														240	2.1416	240	6.42481
														250	2.47053	250	7.41159
														260	2.83404	260	8.50213
														270	3.23425	270	9.70274
														280	3.67327	280	11.0198
														290	4.1533	290	12.4599
														300	4.67654	300	14.0296
