# Supplementary material for: A magneto-thermoelectric with a high figure of merit in topological insulator Bi88Sb12
Source: Nat Mater. 2025 Jan 3;24(1):76–82. doi: 10.1038/s41563-024-02059-9 (PMC11698688; doi:10.1038/s41563-024-02059-9)
Supplement: Supplementary file 3 — Source data for data plots. [file 41563_2024_2059_MOESM3_ESM.xlsx]

## Sheet: Figure 2b
Magnetic field vs Seebeck coefficient	Seebeck coefficient
	50 K		80 K		100 K		120 K		140 K		160 K		180 K		200 K		225 K		250 K		300 K
19677.2	-19.5947	19652.1	-236.654	19687.1	-269.703	19682.2	-270.007	19672.3	-258.462	19692.5	-244.358	19667.3	-229.059	19737.6	-212.252	19662.2	-193.217	19727.4	-175.798	19682.5	-142.077
19536.9	-20.5723	19521.9	-236.971	19561.8	-269.698	19551.8	-269.654	19547	-258.116	19572.1	-243.971	19537	-228.854	19612	-211.525	19537.2	-192.888	19587.1	-175.332	19557.3	-141.756
19421.7	-21.2742	19396.5	-237.45	19446.7	-269.808	19431.6	-269.479	19421.8	-257.936	19451.8	-243.705	19426.8	-228.593	19481.8	-211.175	19411.5	-192.607	19476.9	-175.171	19421.9	-141.552
19296.4	-22.1794	19256.4	-238.121	19311.5	-269.872	19296.5	-269.408	19291.6	-257.636	19331.7	-243.419	19291.4	-228.255	19361.4	-210.971	19276.5	-192.439	19356.5	-174.85	19301.8	-141.342
19166.1	-22.9453	19141.2	-238.553	19191.2	-269.98	19176.1	-269.329	19171.3	-257.469	19211.4	-243.158	19171.1	-228.114	19236.3	-210.715	19156.3	-192.092	19241.4	-174.666	19176.4	-141.106
19035.8	-23.704	19015.7	-238.978	19060.8	-270.041	19045.7	-269.186	19035.9	-257.25	19086.2	-242.969	19045.8	-227.812	19126	-210.264	19030.7	-191.827	19106.1	-174.335	19041.2	-140.89
18915.2	-24.4345	18890.3	-239.209	18935.3	-270.165	18930.1	-269.021	18915.4	-257.002	18965.7	-242.847	18925.4	-227.506	18995.9	-210.276	18900.3	-191.649	18990.7	-174.117	18920.6	-140.697
18790	-25.3912	18760.1	-239.892	18819.9	-270.352	18814.8	-268.991	18760.1	-256.791	18830.2	-242.517	18804.9	-227.289	18870.3	-209.885	18780	-191.334	18860.3	-173.919	18785.1	-140.426
18664.6	-26.143	18639.7	-240.436	18689.6	-270.387	18689.8	-268.965	18634.7	-256.438	18709.9	-242.146	18679.5	-226.954	18739.8	-209.646	18649.7	-191.09	18740	-173.627	18674.9	-140.244
18534	-27.1014	18494	-240.867	18569.3	-270.375	18559.1	-268.725	18519.2	-256.317	18584.4	-241.885	18549.1	-226.792	18619.5	-209.309	18514	-190.809	18614.7	-173.386	18549.5	-140.098
18413.5	-27.869	18398.8	-241.476	18428.7	-270.428	18433.7	-268.626	18388.9	-256.1	18464	-241.739	18418.8	-226.329	18493.7	-208.989	18393.8	-190.495	18494	-173.163	18419	-139.925
18288.5	-28.6378	18268.4	-241.914	18313.4	-270.535	18308.5	-268.487	18273.6	-255.956	18333.8	-241.547	18298.4	-225.943	18373.7	-208.772	18258.3	-190.38	18368.7	-172.869	18283.8	-139.685
18157.9	-29.5081	18142.8	-242.202	18182.9	-270.735	18177.9	-268.248	18153.1	-255.609	18198.5	-241.176	18172.9	-225.842	18248.5	-208.373	18147.9	-190.098	18243.4	-172.576	18168.2	-139.484
18032.3	-30.3045	18012.4	-242.679	18042.6	-270.748	18057.6	-268.15	18017.5	-255.404	18082.8	-240.919	18047.5	-225.629	18112.7	-208.255	18017.5	-189.61	18107.7	-172.396	18037.7	-139.263
17907.1	-30.978	17892.1	-243.091	17912.1	-270.83	17927.3	-267.888	17897.3	-255.219	17962.5	-240.855	17922.1	-225.423	17982.4	-208.089	17897.4	-189.418	17987.4	-172.121	17912.4	-139.053
17781.8	-32.0314	17756.8	-243.647	17801.8	-270.849	17796.9	-267.758	17772.1	-254.897	17841.9	-240.578	17791.9	-225.326	17867.1	-207.78	17771.9	-189.276	17862	-171.804	17787.3	-138.775
17666.5	-32.7209	17641.6	-244.199	17671.5	-270.999	17676.5	-267.616	17641.6	-254.639	17716.7	-240.413	17661.5	-224.856	17746.8	-207.427	17646.4	-188.823	17741.8	-171.602	17661.8	-138.534
17541.2	-33.4073	17501.2	-244.482	17551.3	-271.062	17541.2	-267.508	17521	-254.396	17586.3	-240.079	17536.2	-224.563	17621.4	-207.274	17516.3	-188.625	17606.4	-171.259	17531.4	-138.352
17400.5	-34.4938	17380.5	-244.825	17425.7	-271.12	17420.7	-267.404	17390.8	-254.199	17461.1	-239.738	17415.6	-224.438	17491	-206.968	17395.6	-188.276	17486	-170.989	17416	-138.148
17295.3	-35.182	17245.1	-245.388	17310.2	-271.22	17290.1	-267.116	17250.5	-253.877	17320.5	-239.508	17300.1	-223.938	17350.4	-206.595	17255.3	-188.166	17360.4	-170.788	17295.5	-137.937
17164.8	-36.0031	17144.7	-245.866	17174.7	-271.284	17154.7	-266.947	17135.1	-253.801	17180.1	-239.139	17159.8	-223.56	17229.9	-206.29	17139.8	-187.859	17220.1	-170.469	17170.2	-137.729
17034.3	-36.9862	17014	-246.272	17054.3	-271.208	17044.4	-266.734	17009.3	-253.393	17054.6	-238.878	17049.4	-223.532	17129.9	-206.161	17009.2	-187.503	17104.8	-170.238	17054.8	-137.552
16918.8	-37.8215	16888.6	-246.841	16923.7	-271.218	16903.6	-266.484	16883.7	-253.253	16923.8	-238.74	16913.5	-223.15	16984	-205.834	16883.7	-187.406	16984	-169.99	16909	-137.332
16793.4	-38.678	16763.3	-247.262	16803.3	-271.257	16788.2	-266.321	16753.3	-252.907	16813.4	-238.364	16793.3	-222.73	16868.9	-205.484	16753.3	-186.96	16853.4	-169.708	16798.7	-137.12
16657.8	-39.5967	16647.8	-247.603	16672.8	-271.347	16677.9	-266.227	16637.8	-252.576	16683.1	-238.056	16657.9	-222.586	16738.3	-205.108	16622.2	-186.512	16728.4	-169.489	16653.1	-136.87
16537.2	-40.3499	16511.9	-248.049	16552.3	-271.318	16551.9	-266.031	16512.2	-252.416	16552.4	-237.914	16537.2	-222.351	16617.4	-204.857	16502.3	-186.193	16597.6	-169.171	16542.5	-136.679
16411.9	-41.2263	16396.9	-248.498	16426.8	-271.349	16421.9	-265.905	16381.9	-252.235	16432	-237.49	16416.9	-222.011	16492	-204.504	16376.8	-186.238	16482	-168.95	16407.1	-136.429
16286.6	-42.2016	16261.5	-248.95	16306.3	-271.411	16296.5	-265.659	16251.5	-251.789	16316.6	-237.129	16296.5	-221.852	16366.9	-204.379	16246.5	-185.745	16361.8	-168.65	16286.8	-136.223
16156	-42.9503	16141.1	-249.32	16186.2	-271.434	16171.1	-265.457	16131.3	-251.687	16191.4	-237.175	16171.2	-221.507	16241.5	-204.202	16111	-185.286	16236.4	-168.37	16146.4	-136.074
16030.8	-43.901	16010.8	-249.75	16055.5	-271.3	16065.7	-265.268	15995.8	-251.432	16075.9	-236.788	16045.7	-221.188	16121	-204.005	15995.6	-184.829	16121.1	-168.148	16021	-135.87
15895.3	-44.826	15875.3	-250.314	15930.2	-271.412	15935.3	-265.069	15880.4	-251.163	15955.6	-236.404	15905.3	-220.783	15995.7	-203.594	15870.1	-184.751	15985.7	-167.787	15905.6	-135.604
15774.6	-45.7692	15764.6	-250.739	15804.6	-271.372	15814.7	-264.941	15749.8	-250.813	15815	-236.087	15784.7	-220.334	15870.2	-203.319	15744.7	-184.432	15870.4	-167.582	15780	-135.376
15659.4	-46.7798	15639.2	-251.264	15664.1	-271.446	15684.3	-264.682	15624.3	-250.69	15689.4	-235.765	15649.2	-220.162	15739.5	-203.191	15604.2	-184.074	15734.6	-167.292	15654.6	-135.107
15524	-47.6597	15513.7	-251.807	15553.8	-271.427	15548.9	-264.407	15488.8	-250.452	15569.2	-235.7	15533.8	-219.986	15619.1	-202.829	15488.8	-183.909	15614.3	-167.007	15529.1	-134.88
15398.2	-48.5729	15393.1	-252.255	15418.2	-271.384	15438.3	-264.196	15363.1	-249.993	15443.4	-235.215	15398.1	-219.64	15478.6	-202.355	15358	-183.529	15498.8	-166.692	15403.4	-134.647
15277.5	-49.4768	15257.7	-252.684	15297.7	-271.434	15297.7	-264.046	15227.7	-249.55	15312.8	-234.824	15267.7	-219.21	15358	-201.968	15237.7	-183.143	15368.1	-166.413	15277.9	-134.46
15147.4	-50.4007	15142.2	-253.221	15182.3	-271.353	15157.3	-263.759	15117.3	-249.441	15192.6	-234.462	15152.3	-219.045	15217.5	-201.639	15117.2	-182.702	15247.7	-166.13	15142.5	-134.199
15016.7	-51.305	15006.6	-253.683	15056.7	-271.365	15041.7	-263.693	14991.6	-249.216	15067	-234.033	15011.5	-218.808	15107.1	-201.393	14976.5	-182.389	15112.2	-165.907	15006.8	-133.969
14881.2	-52.404	14891.2	-254.183	14931.2	-271.348	14896.2	-263.475	14856.2	-248.762	14936.5	-233.868	14886.2	-218.377	14981.5	-201.081	14851.1	-182.182	14991.6	-165.659	14896.4	-133.748
14750.7	-53.2663	14755.7	-254.527	14805.8	-271.232	14770.8	-263.14	14740.8	-248.488	14826.1	-233.788	14765.7	-217.988	14846.1	-200.727	14730.7	-181.964	14866.2	-165.286	14771.1	-133.512
14635.5	-54.2559	14635.5	-255.114	14670.5	-271.268	14645.5	-262.907	14615.5	-248.219	14700.8	-233.507	14625.4	-217.698	14730.7	-200.495	14595.4	-181.625	14735.7	-164.961	14640.8	-133.326
14494.9	-55.1446	14510.1	-255.531	14550.2	-271.111	14535.1	-262.855	14485.2	-247.951	14575.4	-233.168	14515.1	-217.408	14600.3	-200.159	14464.9	-181.212	14610.5	-164.707	14505.4	-133.045
14379.7	-55.8889	14379.6	-256.037	14414.6	-271.016	14399.6	-262.391	14359.7	-247.769	14445	-232.793	14399.7	-217.256	14460	-199.682	14349.6	-180.866	14475	-164.362	14399.9	-132.829
14274	-56.8803	14254	-256.493	14294	-271.075	14279	-262.083	14224	-247.369	14309.3	-232.506	14264	-216.653	14344.5	-199.459	14229	-180.531	14359.6	-163.927	14269.3	-132.605
14128.6	-57.939	14123.6	-256.879	14163.6	-271.034	14148.6	-262.068	14103.6	-247.076	14198.9	-232.205	14143.6	-216.438	14223.9	-199.171	14083.6	-180.183	14229	-163.876	14163.9	-132.314
14013.1	-58.9087	13993.1	-257.373	14043.1	-270.93	14023.2	-261.856	13983.2	-246.785	14068.5	-231.795	14018.2	-215.966	14108.5	-198.846	13943	-179.86	14108.5	-163.251	14033.5	-132.089
13877.4	-59.8729	13872.4	-257.875	13912.5	-270.713	13887.5	-261.568	13862.5	-246.548	13932.9	-231.397	13892.4	-215.569	13973	-198.46	13812.2	-179.496	13983.1	-163.272	13907.9	-131.928
13757	-60.905	13752.1	-258.258	13777.1	-270.715	13741.9	-261.169	13732.1	-246.209	13827.4	-231.164	13767.1	-215.412	13857.5	-198.036	13686.8	-179.17	13842.3	-162.795	13797.5	-131.687
13636.5	-61.8971	13626.6	-258.661	13656.6	-270.68	13641.7	-261.053	13606.7	-245.901	13692	-230.668	13626.5	-214.96	13721.9	-197.757	13566.5	-179.096	13717.1	-162.676	13667	-131.45
13495.9	-62.9769	13500.9	-259.139	13521	-270.573	13501	-260.634	13466	-245.432	13576.6	-230.343	13516	-214.575	13596.5	-197.491	13450.9	-178.735	13586.5	-162.275	13541.5	-131.165
13380.6	-63.8516	13375.5	-259.568	13410.5	-270.423	13390.5	-260.42	13350.6	-245.148	13450.9	-230.001	13380.6	-214.339	13491	-197.208	13310.3	-178.348	13455.9	-161.991	13410.9	-130.952
13245	-64.9852	13240.1	-259.849	13285.2	-270.257	13260.1	-260.117	13230.1	-244.825	13325.5	-229.67	13245.1	-213.9	13360.5	-196.848	13195	-177.899	13340.5	-161.685	13275.4	-130.637
13129.8	-66.0416	13124.8	-260.308	13159.8	-270.234	13144.8	-259.963	13099.9	-244.488	13205	-229.2	13124.8	-213.587	13235.1	-196.475	13064.7	-177.477	13215.1	-161.248	13160	-130.401
13004.4	-67.083	12994.4	-260.801	13039.5	-270.267	13034.4	-259.631	12969.4	-243.969	13079.8	-228.855	12999.4	-213.008	13104.8	-196.007	12929.3	-177.09	13099.8	-160.974	13029.8	-130.104
12878.9	-67.9832	12869	-261.215	12909.1	-269.969	12894	-259.317	12849.1	-243.643	12944.4	-228.331	12868.9	-212.782	12974.3	-195.456	12803.8	-176.785	12974.4	-160.745	12909.4	-129.838
12748.3	-68.924	12748.3	-261.604	12788.6	-269.909	12778.5	-259.004	12723.4	-243.271	12829	-228.176	12748.3	-212.451	12853.9	-195.14	12688.3	-176.411	12853.9	-160.307	12773.8	-129.626
12622.9	-69.9693	12622.9	-262.006	12657.9	-269.842	12652.9	-258.755	12592.9	-243.029	12693.3	-227.854	12622.9	-212.095	12713.3	-194.831	12562.7	-176.062	12728.3	-159.832	12658.3	-129.371
12497.6	-71.1411	12487.5	-262.508	12527.5	-269.603	12522.5	-258.476	12462.5	-242.687	12572.8	-227.396	12492.5	-211.593	12602.9	-194.597	12427.3	-175.754	12587.8	-159.495	12522.9	-129.104
12372.1	-72.4654	12367.1	-262.906	12407.1	-269.492	12402.1	-258.23	12332	-242.3	12442.4	-227.238	12367	-211.089	12472.5	-194.237	12311.9	-175.292	12447.4	-159.344	12407.5	-128.84
12241.5	-73.3926	12251.7	-263.337	12286.6	-269.304	12276.8	-257.933	12206.6	-242.098	12322	-226.884	12231.5	-210.652	12341.8	-193.538	12171.4	-174.767	12322	-159.155	12271.9	-128.553
12121.3	-74.5229	12126.4	-263.839	12166.3	-269.216	12151.2	-257.71	12071.2	-241.705	12196.6	-226.188	12116.2	-210.584	12216.6	-193.271	12056	-174.509	12201.5	-158.656	12151.6	-128.298
11990.6	-75.5345	11995.7	-264.139	12035.8	-269.028	12015.9	-257.397	11955.6	-241.405	12061.1	-225.973	11980.5	-210.161	12091.1	-192.975	11925.4	-174.019	12071.1	-158.059	12021.2	-128.015
11860.1	-76.7395	11870.1	-264.511	11915.3	-268.815	11880.1	-256.867	11815	-240.873	11945.6	-225.53	11860.1	-209.615	11965.4	-192.515	11805	-173.7	11950.4	-157.9	11890.5	-127.728
11749.8	-77.6994	11729.8	-264.978	11784.8	-268.566	11769.9	-256.642	11704.8	-240.545	11825.1	-225.184	11739.8	-209.319	11830	-192.213	11679.6	-173.334	11820	-157.623	11775.1	-127.464
11619.3	-78.9827	11619.4	-265.314	11659.3	-268.477	11629.3	-256.144	11564.5	-240.141	11689.7	-224.869	11619.4	-209.085	11704.7	-191.926	11544.3	-172.929	11689.6	-157.063	11639.7	-127.188
11489.1	-80.0173	11489	-265.596	11534.1	-268.299	11519.2	-255.89	11439	-239.889	11574.4	-224.569	11489	-208.529	11584.4	-191.26	11423.9	-172.523	11574.4	-156.567	11519.4	-126.947
11373.7	-81.1336	11358.7	-266.088	11413.6	-268.099	11393.8	-255.497	11328.7	-239.577	11443.9	-223.88	11373.7	-208.09	11444	-190.925	11293.5	-172.156	11438.9	-156.523	11404	-126.723
11258.4	-82.1863	11243.2	-266.42	11293.4	-268.044	11263.2	-255.473	11203	-239.106	11323.7	-223.677	11248.3	-207.728	11333.6	-190.589	11172.9	-171.825	11318.6	-156.249	11278.6	-126.381
11117.6	-83.5149	11127.6	-266.601	11167.8	-267.699	11132.5	-254.893	11072.6	-238.334	11183	-223.23	11122.6	-207.364	11192.9	-190.208	11032.4	-171.485	11193	-155.725	11158	-126.214
11012.3	-84.4033	10992.3	-266.929	11032.2	-267.573	10997.2	-254.521	10952.3	-238.129	11067.5	-222.9	10997.2	-206.935	11082.5	-189.845	10922	-171.054	11067.5	-155.178	11022.6	-125.898
10866.8	-85.7885	10871.9	-267.303	10911.9	-267.412	10881.9	-254.256	10831.6	-237.763	10932.2	-222.571	10866.7	-206.288	10952.1	-189.32	10781.2	-170.548	10927.1	-155.034	10912.2	-125.641
10735.9	-86.8768	10761	-267.64	10786.1	-267.149	10740.9	-253.866	10695.9	-237.3	10806.4	-221.934	10746	-205.818	10836.6	-189.001	10665.8	-170.017	10801.3	-154.843	10781.5	-125.363
10625.6	-88.1464	10620.7	-267.926	10660.6	-267.001	10620.5	-253.421	10565.6	-236.813	10680.9	-221.378	10610.6	-205.338	10710.9	-188.627	10540.5	-169.754	10675.8	-154.261	10645.9	-125.085
10505.2	-89.011	10505.2	-268.243	10535.3	-266.684	10500.1	-252.887	10445.1	-236.582	10545.5	-221.07	10490.2	-204.92	10570.5	-188.077	10404.7	-169.461	10550.4	-153.743	10525.5	-124.828
10359.6	-90.3657	10374.6	-268.494	10409.5	-266.476	10369.5	-252.512	10319.4	-236.017	10429.9	-220.536	10374.6	-204.604	10450	-187.701	10289.3	-169.145	10434.9	-153.291	10400	-124.478
10244.2	-91.3445	10244.1	-268.704	10284.1	-266.153	10239.1	-252.1	10179.1	-235.559	10309.5	-220.113	10254.2	-204.283	10329.5	-187.208	10158.9	-168.767	10319.4	-153.328	10274.5	-124.235
10103.7	-92.5907	10123.8	-269.037	10163.8	-265.876	10133.7	-251.894	10068.8	-235.028	10189.1	-219.902	10123.7	-203.853	10194	-186.826	10038.7	-168.325	10194.1	-152.851	10134.1	-123.873
9988.44	-93.8257	9988.52	-269.253	10033.5	-265.9	10008.4	-251.566	9938.38	-234.609	10068.7	-219.353	9993.48	-203.268	10073.6	-186.366	9908.2	-167.565	10073.6	-152.434	10023.9	-123.642
9868	-95.0624	9873.1	-269.552	9913.08	-265.543	9888.06	-251.295	9813.07	-234.522	9938.44	-218.789	9872.96	-203.045	9948.36	-185.95	9772.85	-167.158	9933.25	-151.877	9883.34	-123.295
9742.57	-96.3566	9737.67	-269.787	9777.69	-265.222	9762.64	-250.778	9682.56	-233.963	9812.98	-218.324	9747.7	-202.573	9812.99	-185.369	9652.17	-166.774	9822.97	-151.471	9773.09	-123.036
9606.97	-97.5061	9617	-270.043	9657.06	-265.007	9637.01	-250.357	9561.99	-233.507	9692.59	-218.004	9606.94	-201.916	9692.49	-184.974	9521.78	-166.449	9687.5	-150.895	9632.28	-122.764
9481.6	-98.9333	9481.56	-270.194	9531.63	-264.606	9511.61	-249.72	9431.47	-232.918	9561.95	-217.594	9481.54	-201.444	9566.86	-184.382	9401.45	-165.942	9561.86	-150.754	9516.98	-122.469
9356.13	-99.9558	9371.22	-270.356	9406.17	-264.286	9371.17	-249.393	9296.02	-232.541	9436.61	-217.13	9356.11	-201.047	9441.44	-183.987	9275.96	-165.19	9436.49	-150.513	9376.51	-122.176
9230.69	-101.349	9235.7	-270.512	9285.74	-263.89	9250.71	-248.853	9165.54	-231.907	9306.14	-216.567	9230.7	-200.542	9295.99	-183.415	9145.44	-164.848	9306.11	-150.015	9250.98	-121.872
9110.19	-102.401	9125.38	-270.648	9165.35	-263.607	9120.28	-248.326	9045.24	-231.627	9180.63	-216.032	9115.35	-200.131	9180.53	-183.009	9020.14	-164.491	9190.6	-149.534	9125.59	-121.552
8979.85	-103.898	8999.94	-270.82	9045.04	-263.371	8994.88	-247.696	8919.84	-230.922	9055.28	-215.566	8984.85	-199.268	9055.19	-182.349	8899.54	-164.076	9055.13	-148.972	9000.3	-121.211
8859.24	-105.057	8869.26	-270.89	8914.53	-262.846	8864.18	-247.382	8799.16	-230.632	8919.78	-215.028	8854.16	-198.979	8929.71	-181.933	8764.05	-163.701	8934.85	-148.475	8884.63	-120.929
8733.8	-106.257	8738.77	-270.904	8788.85	-262.411	8738.76	-246.835	8673.82	-229.769	8814.25	-214.699	8733.78	-198.367	8794.05	-181.446	8653.68	-163.339	8804.14	-147.94	8749.13	-120.604
8613.43	-107.478	8618.4	-271.006	8658.54	-262.045	8623.51	-246.385	8548.29	-229.455	8683.99	-214.174	8603.26	-197.998	8673.63	-181.046	8533.2	-162.65	8678.69	-147.546	8628.86	-120.328
8488.16	-108.917	8493.22	-271.145	8527.98	-261.808	8493.08	-245.607	8403.04	-228.799	8563.32	-213.322	8493.18	-197.071	8543.21	-180.344	8402.92	-161.984	8568.34	-147.465	8488.4	-120.02
8357.7	-110.278	8362.8	-271.296	8402.79	-261.354	8377.77	-245.195	8292.67	-228.498	8427.99	-212.915	8367.82	-196.842	8422.96	-179.916	8282.67	-161.639	8433.08	-147.259	8383.08	-119.703
8242.37	-111.6	8237.35	-271.321	8277.4	-260.836	8242.25	-244.738	8157.12	-227.95	8307.67	-212.314	8247.36	-196.317	8282.51	-179.508	8142.02	-161.264	8307.66	-146.768	8262.7	-119.299
8121.74	-112.624	8106.78	-271.294	8141.92	-260.439	8106.52	-244.368	8036.24	-227.061	8177.28	-211.864	8126.85	-195.631	8167.16	-178.873	8021.43	-160.424	8187.26	-146.335	8147.45	-119.03
7996.26	-113.99	7981.22	-271.241	8021.26	-259.938	7981.12	-243.749	7916.21	-226.77	8056.74	-211.489	7996.31	-195.432	8051.48	-178.418	7891.07	-160.15	8061.61	-145.855	8021.68	-118.649
7860.93	-115.317	7860.86	-271.224	7890.89	-259.359	7855.83	-243.221	7800.74	-226.382	7931.28	-210.799	7860.87	-194.608	7926.1	-177.758	7775.28	-159.424	7921.09	-145.325	7886.28	-118.323
7740.33	-116.756	7735.27	-271.081	7760.47	-258.97	7730.01	-242.538	7649.83	-225.804	7790.7	-210.322	7740.42	-194.189	7800.71	-177.325	7644.89	-159.05	7805.76	-144.833	7755.64	-118.03
7614.63	-118.132	7609.64	-271.111	7644.73	-258.448	7604.36	-241.917	7534.41	-225.027	7670.05	-209.573	7614.72	-193.413	7675.21	-176.722	7514.44	-158.41	7669.88	-144.371	7654.97	-117.804
7479.31	-119.495	7484.31	-270.995	7504.26	-258.15	7469.18	-241.31	7414.13	-224.596	7544.61	-209.216	7484.35	-193.094	7539.52	-176.072	7394.11	-157.922	7554.53	-143.931	7529.74	-117.409
7358.82	-120.837	7343.64	-270.843	7378.82	-257.498	7353.68	-240.734	7273.49	-223.8	7419.18	-208.514	7374.03	-192.087	7419.06	-175.547	7268.42	-157.601	7414.15	-143.319	7394.22	-117.026
7223.13	-122.197	7218.1	-270.802	7258.19	-257.172	7218.08	-240.172	7158	-223.227	7303.56	-208.067	7238.23	-191.704	7288.43	-174.779	7138.03	-156.814	7293.38	-142.94	7273.75	-116.736
7102.74	-123.564	7092.82	-270.644	7137.75	-256.486	7107.77	-239.418	7027.61	-222.432	7178.23	-207.356	7122.86	-191.193	7163.06	-174.451	7017.69	-156.5	7173.08	-142.507	7138.13	-116.383
6982.35	-124.859	6967.36	-270.395	7017.44	-256.055	6976.91	-239.022	6907.39	-222.018	7047.73	-206.907	6997.35	-190.324	7037.65	-173.904	6887.44	-155.717	7037.65	-141.921	7023.06	-116.042
6837.08	-126.425	6852.01	-270.261	6897.15	-255.366	6852.18	-238.53	6781.99	-221.567	6917.42	-205.956	6872.15	-189.76	6912.46	-173.041	6757.07	-155.388	6922.4	-141.429	6892.63	-115.694
6726.65	-127.619	6721.66	-269.981	6756.71	-254.849	6716.54	-237.89	6646.48	-220.666	6797.04	-205.35	6741.81	-189.073	6776.9	-172.336	6636.47	-154.62	6781.84	-140.893	6761.82	-115.323
6601.21	-129.106	6586.24	-269.695	6641.33	-254.426	6601.01	-237.279	6530.83	-220.265	6671.49	-204.605	6601.3	-188.649	6656.51	-171.703	6505.95	-154.106	6661.65	-140.396	6641.62	-114.91
6470.53	-130.31	6475.66	-269.52	6520.7	-253.789	6460.35	-236.326	6400.66	-219.346	6546.08	-203.896	6490.6	-187.751	6530.94	-171.245	6375.28	-153.189	6510.9	-139.549	6516.08	-114.556
6340.1	-131.745	6325.16	-269.08	6390.26	-253.016	6345.15	-235.837	6259.97	-218.443	6415.43	-203.051	6350.3	-187.067	6395.42	-170.557	6254.83	-152.843	6405.35	-139.5	6380.41	-114.172
6219.81	-133.046	6204.6	-269.13	6269.8	-252.315	6214.69	-235.055	6134.36	-217.933	6280.08	-202.23	6239.87	-186.312	6269.86	-169.951	6129.31	-152.265	6280.14	-138.794	6265.15	-113.854
6099.11	-134.388	6074.04	-268.635	6144.12	-251.568	6084.18	-234.259	6013.98	-217.243	6164.65	-201.893	6104.44	-185.567	6144.4	-169.15	5993.92	-151.677	6154.31	-138.349	6129.43	-113.471
5953.67	-135.721	5963.65	-268.163	6023.73	-250.987	5953.5	-233.715	5883.69	-216.38	6029.01	-201.118	5983.79	-184.821	6023.86	-168.463	5873.41	-151.009	6024.05	-137.927	6014.07	-113.094
5843.27	-137.056	5838.19	-267.734	5893.27	-250.277	5833.06	-232.91	5762.86	-215.676	5908.59	-200.39	5848.32	-183.913	5898.49	-167.83	5748.03	-150.383	5888.37	-137.174	5883.75	-112.768
5717.57	-138.273	5697.35	-267.279	5767.59	-249.56	5702.61	-232.272	5637.4	-214.88	5793.12	-199.632	5717.68	-183.442	5782.92	-167.04	5627.34	-150.005	5757.82	-136.575	5758.03	-112.37
5602.28	-139.46	5577.07	-266.785	5652.19	-248.983	5576.99	-231.354	5496.56	-214.042	5672.62	-198.825	5587.16	-182.755	5647.34	-166.218	5501.91	-149.187	5647.31	-135.947	5622.45	-111.884
5471.58	-141.002	5446.6	-266.314	5516.74	-248.217	5461.67	-230.829	5381.52	-213.248	5537	-197.943	5466.65	-181.961	5521.79	-165.449	5376.2	-148.804	5501.77	-135.415	5502.02	-111.486
5346.5	-142.268	5316.15	-265.827	5391.18	-247.52	5336.15	-229.906	5256.02	-212.703	5416.59	-197.243	5351.35	-181.102	5401.53	-164.721	5250.94	-147.792	5381.46	-135.104	5371.6	-111.073
5220.67	-143.551	5200.71	-265.422	5255.72	-246.394	5220.66	-229.023	5130.52	-211.673	5296.1	-196.56	5235.87	-180.275	5276.03	-163.979	5135.45	-147.23	5251.03	-134.395	5246.1	-110.655
5105.09	-144.805	5060.21	-264.871	5140.3	-245.7	5095.15	-228.255	4989.72	-210.698	5170.72	-195.885	5105.34	-179.397	5145.57	-163.177	4994.65	-146.312	5120.42	-133.697	5105.5	-110.27
4979.38	-146.234	4939.37	-263.911	5014.64	-245.298	4954.28	-227.312	4889.19	-209.823	5029.91	-194.997	4979.61	-178.399	5019.76	-162.397	4884.18	-145.869	5004.95	-133.305	4984.74	-109.857
4848.86	-147.491	4818.82	-263.419	4889.04	-244.359	4843.9	-226.65	4763.66	-208.996	4914.35	-194.049	4849.16	-177.506	4904.08	-161.955	4753.56	-145.018	4879.1	-132.466	4844.16	-109.414
4728.26	-148.675	4698.1	-262.445	4758.26	-243.416	4703.47	-225.593	4627.95	-207.974	4773.75	-193.036	4708.38	-176.49	4778.7	-161.201	4617.83	-144.622	4758.62	-132.044	4728.65	-109.011
4597.61	-150.008	4562.51	-261.744	4637.81	-242.379	4587.47	-224.662	4502.32	-207.252	4668.35	-192.239	4597.57	-175.679	4653.25	-160.379	4502.19	-143.804	4627.8	-131.489	4607.88	-108.643
4461.87	-151.284	4446.94	-260.913	4512.03	-241.561	4456.88	-223.664	4376.77	-206.223	4542.45	-191.075	4462.1	-174.693	4527.28	-159.41	4366.7	-142.868	4487.16	-130.791	4492.38	-108.167
4336.36	-152.527	4316.34	-260.173	4371.21	-240.503	4326.31	-222.676	4251.13	-205.094	4422	-190.283	4351.6	-173.801	4396.74	-158.525	4251.03	-142.088	4371.74	-130.09	4356.81	-107.727
4220.66	-153.553	4195.81	-259.389	4255.94	-239.446	4205.65	-221.737	4115.45	-204.278	4301.44	-189.473	4215.83	-172.706	4266.17	-157.573	4115.41	-141.222	4240.95	-129.238	4241.17	-107.278
4080.43	-154.563	4065.12	-258.772	4135.12	-238.483	4060.07	-220.593	3984.88	-203.306	4165.68	-188.155	4095.38	-172.21	4145.39	-156.734	3999.98	-140.492	4110.38	-128.676	4100.49	-106.773
3964.61	-155.594	3944.66	-257.716	4014.83	-237.507	3939.5	-219.707	3869.56	-202.365	4040.19	-187.222	3969.78	-171.125	4019.98	-155.922	3869.49	-139.777	3989.84	-127.822	3980.14	-106.352
3829.47	-156.507	3814.42	-256.697	3894.32	-236.511	3809.2	-218.335	3729	-200.999	3914.61	-185.996	3839.47	-170.049	3894.52	-155.024	3743.93	-139.154	3864.4	-127.569	3844.63	-105.9
3713.82	-157.528	3688.8	-255.527	3753.89	-235.253	3688.59	-217.433	3618.73	-199.974	3799.28	-184.864	3713.89	-169.172	3769.11	-153.949	3603.44	-138.477	3733.99	-126.672	3734.15	-105.485
3593.33	-158.355	3563.2	-254.276	3638.26	-234.522	3568.11	-216.347	3477.83	-198.732	3658.76	-183.82	3583.35	-168.109	3643.55	-153.034	3492.89	-137.662	3608.47	-126.1	3598.58	-105.29
3456.99	-159.145	3427.42	-253.122	3512.78	-233.785	3437.43	-215.164	3352.16	-197.387	3548.2	-182.762	3462.65	-166.526	3507.95	-152.253	3352.12	-136.563	3477.73	-125.544	3483.02	-104.679
3331.92	-159.818	3296.91	-252.364	3377.01	-232.564	3311.79	-213.955	3216.73	-195.75	3422.55	-181.455	3337.02	-165.462	3387.17	-151.162	3231.64	-135.532	3367.09	-124.508	3357.31	-104.088
3196.31	-160.471	3181.35	-251.385	3256.55	-231.103	3186.25	-212.648	3090.96	-194.402	3291.98	-180.329	3211.53	-164.317	3246.61	-150.121	3095.93	-134.55	3246.66	-124.081	3221.78	-103.693
3080.68	-161.093	3050.58	-249.349	3115.91	-229.753	3050.43	-211.059	2980.33	-193.319	3166.4	-179.068	3075.76	-163.061	3126.2	-148.841	2985.26	-133.672	3126.2	-123.065	3085.93	-103.132
2939.51	-161.698	2914.91	-248.046	3005.26	-228.414	2929.96	-210.068	2844.87	-191.37	3035.58	-177.736	2955.18	-161.802	3000.32	-147.772	2859.78	-132.813	3000.42	-122.542	2975.44	-102.589
2829.59	-162.16	2784.37	-246.469	2879.69	-227.182	2804.43	-208.639	2724.32	-189.936	2915.1	-176.392	2829.63	-160.58	2874.77	-146.718	2754.31	-131.765	2869.78	-121.415	2844.87	-102.245
2708.94	-162.532	2673.72	-245.247	2744	-225.576	2683.7	-207.221	2598.55	-188.165	2789.59	-175.453	2698.88	-159.285	2759.25	-145.768	2613.54	-130.794	2744.27	-120.985	2719.29	-101.678
2583.35	-162.732	2533.1	-243.475	2633.37	-224.588	2553.08	-205.646	2478	-186.224	2658.78	-173.903	2578.36	-158.002	2633.54	-144.267	2493.02	-129.741	2618.51	-120.411	2583.56	-101.01
2447.8	-162.835	2417.62	-241.956	2502.95	-223.31	2412.5	-204.081	2352.47	-184.745	2543.27	-172.452	2452.84	-156.506	2508.01	-143.193	2367.48	-128.695	2498.06	-119.372	2468.1	-100.619
2322.26	-162.881	2282.18	-240.23	2377.23	-221.497	2292.07	-202.165	2232.09	-183.694	2417.77	-170.811	2307.43	-154.69	2377.55	-141.799	2232.03	-127.921	2367.36	-118.661	2337.49	-100.19
2196.66	-162.757	2151.61	-238.266	2262.03	-219.939	2161.66	-200.664	2106.59	-182.072	2297.5	-168.822	2191.85	-153.109	2242.04	-141.197	2121.59	-126.915	2237.06	-117.513	2197.1	-99.4608
2066.32	-162.543	2031.11	-236.57	2131.44	-218.338	2041.12	-197.778	1976.06	-179.482	2176.9	-166.449	2056.36	-151.434	2126.51	-139.107	1985.99	-125.677	2111.5	-116.841	2071.51	-99.2052
1950.73	-162.113	1910.38	-234.642	2015.96	-216.187	1910.38	-195.22	1855.32	-177.699	2051.38	-165.793	1935.64	-150.031	1990.92	-137.366	1865.32	-125.506	1990.93	-115.64	1951	-98.6289
1814.97	-161.514	1779.83	-232.235	1880.23	-212.288	1779.84	-193.448	1729.75	-175.873	1925.72	-163.235	1805.08	-149.459	1870.29	-136.401	1729.73	-123.646	1865.3	-114.886	1825.23	-97.9402
1684.34	-160.654	1659.36	-230.054	1749.58	-211.304	1659.26	-192.064	1579.09	-173.882	1800.06	-160.983	1684.53	-146.444	1744.67	-135.229	1609.17	-122.255	1724.66	-113.659	1694.67	-97.3739
1553.65	-159.916	1538.59	-227.902	1634.16	-209.32	1533.53	-189.981	1468.36	-171.444	1659.51	-159.709	1559.01	-144.485	1614.2	-133.875	1483.45	-121.514	1599.14	-112.561	1569.22	-97.0257
1438.02	-158.81	1402.94	-225.311	1508.35	-205.065	1392.85	-187.544	1342.83	-168.791	1543.78	-158.169	1418.08	-143.09	1488.39	-132.821	1352.81	-120.38	1483.33	-112.002	1443.39	-96.4285
1317.59	-157.464	1287.44	-222.053	1377.78	-202.227	1277.38	-184.365	1212.21	-166	1423.16	-155.333	1307.62	-142.226	1362.79	-131.28	1227.15	-118.034	1347.78	-110.927	1332.87	-95.8547
1186.94	-155.733	1146.6	-219.365	1257.19	-200.233	1141.56	-180.259	1091.53	-162.358	1292.66	-152.86	1182.09	-139.008	1237.3	-129.559	1091.42	-116.98	1242.32	-110.276	1197.25	-95.4603
1061.15	-154.158	1031.02	-215.952	1141.62	-200.099	1031.01	-177.073	955.918	-159.651	1172.01	-149.639	1056.22	-136.937	1111.49	-127.544	980.914	-115.816	1106.52	-108.603	1076.6	-95.0425
930.596	-151.915	895.451	-210.17	1015.9	-194.122	905.522	-173.138	835.344	-154.56	1051.32	-147.421	930.702	-134.567	970.798	-125.333	845.28	-114.318	985.918	-108.116	935.81	-94.6369
810.007	-149.423	779.967	-206.077	885.28	-190.239	779.884	-169.033	704.919	-152.217	925.751	-146.015	795.059	-131.586	855.318	-123.209	724.912	-112.673	860.302	-107.877	810.314	-94.1994
684.653	-146.692	639.485	-199.317	759.913	-188.23	644.458	-166.173	569.292	-148.352	795.193	-143.459	679.743	-130.03	714.841	-121.395	589.241	-112.268	734.963	-107.001	679.86	-93.9045
549.002	-143.549	524.001	-193.712	634.349	-184.44	523.935	-159.54	453.733	-141.527	669.732	-139.555	549.199	-127.012	599.319	-118.028	463.75	-110.373	604.335	-105.342	569.399	-93.5901
433.472	-139.318	398.423	-187.699	498.719	-179.292	388.215	-154.169	318.024	-136.78	544.19	-136.056	418.598	-123.44	458.651	-116.662	333.025	-108.04	473.865	-104.19	433.775	-93.2181
292.666	-132.522	252.587	-178.214	383.082	-168.2	272.66	-146.585	187.464	-126.641	418.661	-131.827	297.856	-119.839	342.963	-115.695	212.447	-107.03	353.126	-103.935	318.056	-93.0035
172.197	-125.239	142.113	-160.849	257.476	-159.293	147.04	-134.111	61.809	-123.344	292.968	-128.251	157.187	-116.644	222.44	-112.589	76.851	-106.682	227.486	-102.578	182.539	-92.8285
46.693	-123.061	6.564	-142.152	121.951	-144.192	21.552	-123.198	-58.625	-123.345	152.214	-120.25	41.701	-115.664	96.895	-111.595	-38.705	-105.91	106.989	-102.642	61.986	-92.7497
-78.962	-122.761	-109.016	-153.813	-13.676	-126.124	-109.138	-129.433	-189.261	-126.718	36.784	-118.034	-83.826	-115.683	-18.62	-112.189	-154.155	-106.904	-18.574	-102.252	-68.606	-92.7539
-209.465	-128.604	-239.5	-177.55	-129.289	-145.239	-239.557	-144.463	-304.706	-136.303	-103.877	-118.377	-219.358	-117.814	-139.185	-111.753	-299.669	-107.748	-144.033	-102.647	-189.114	-92.8351
-335.072	-133.437	-375.14	-185.909	-249.634	-158.823	-360.098	-152.745	-450.524	-141.349	-229.337	-125.183	-339.802	-121.136	-259.569	-113.454	-425.501	-109.631	-284.734	-102.989	-314.659	-92.9987
-455.699	-140.649	-490.848	-192.027	-375.215	-167.47	-500.97	-158.447	-566.064	-148.243	-359.99	-130.371	-465.676	-125.086	-385.235	-116.081	-541.008	-111.643	-400.379	-104.193	-445.352	-93.2488
-581.294	-144.367	-636.373	-199.15	-491.016	-178.698	-611.35	-164.386	-701.546	-152.1	-475.635	-133.98	-596.115	-127.992	-520.95	-117.72	-681.547	-112.511	-536.002	-104.592	-570.955	-93.5942
-711.773	-147.27	-756.893	-205.277	-631.485	-184.409	-726.904	-168.351	-836.932	-154.608	-606.117	-137.858	-731.765	-130.704	-641.424	-118.773	-796.916	-113.644	-651.434	-106.019	-701.407	-93.9537
-832.068	-149.869	-887.33	-209.744	-731.92	-186.962	-857.236	-171.289	-947.411	-159.466	-716.569	-140.715	-867.12	-133.224	-766.891	-122.374	-917.313	-115.207	-781.807	-107.338	-811.78	-94.2037
-957.64	-152.452	-1002.65	-215.189	-857.225	-189.727	-977.678	-175.762	-1087.97	-162.237	-856.965	-144.708	-987.648	-135.678	-902.365	-124.021	-1052.81	-116.653	-917.35	-108.09	-932.201	-94.6269
-1083.13	-154.443	-1143.31	-219.275	-992.796	-193.346	-1118.25	-179.256	-1198.56	-165.66	-967.507	-147.077	-1113.05	-137.923	-1012.73	-126.054	-1183.62	-117.577	-1032.77	-108.182	-1052.64	-94.9613
-1223.92	-156.194	-1248.96	-221.147	-1113.33	-199.368	-1233.92	-183.283	-1334.23	-168.628	-1092.96	-147.717	-1243.97	-140.547	-1153.33	-128.213	-1299.2	-119.41	-1158.37	-109.279	-1178.4	-95.3944
-1334.42	-157.686	-1384.52	-224.865	-1249.05	-200.073	-1354.49	-186.485	-1444.54	-170.87	-1228.79	-151.148	-1359.31	-142.712	-1279.11	-130.137	-1429.63	-121.047	-1289.15	-110.571	-1303.96	-95.7739
-1464.91	-159.078	-1499.95	-227.158	-1364.53	-202.023	-1484.97	-189.229	-1570.51	-173.742	-1349.26	-154.054	-1484.96	-143.78	-1404.57	-131.826	-1555.51	-121.944	-1424.69	-111.512	-1424.4	-96.2956
-1595.83	-160.143	-1630.89	-229.616	-1490.15	-204.464	-1610.8	-191.343	-1696.13	-175.386	-1474.76	-156.585	-1620.75	-145.004	-1545.32	-133.291	-1681.03	-123.051	-1535.16	-112.285	-1545.01	-96.9817
-1711.23	-160.869	-1756.3	-231.729	-1620.95	-209.083	-1736.4	-193.078	-1821.55	-177.255	-1615.7	-159.093	-1731.29	-148.073	-1661.07	-134.427	-1806.53	-124.845	-1676.06	-113.217	-1670.78	-97.259
-1856.84	-161.703	-1891.99	-234.329	-1751.44	-211.333	-1876.94	-194.721	-1952.28	-179.17	-1726.18	-160.64	-1856.76	-149.605	-1791.62	-135.637	-1942.24	-125.509	-1796.42	-114.306	-1806.29	-97.8478
-1967.55	-162.186	-2007.64	-236.24	-1861.91	-211.756	-2002.67	-196.73	-2072.85	-181.173	-1841.66	-161.209	-1987.54	-150.696	-1907	-136.72	-2057.88	-126.382	-1937.2	-115.29	-1926.91	-98.5035
-2103.07	-162.607	-2148.23	-238.211	-1992.63	-215.672	-2138.21	-200.363	-2203.27	-183.563	-1967.33	-164.472	-2108.11	-151.95	-2047.82	-137.797	-2188.29	-127.537	-2047.78	-116.214	-2052.68	-99.175
-2238.66	-162.815	-2258.67	-239.93	-2118.22	-218.173	-2258.7	-201.62	-2328.69	-184.584	-2102.97	-166.135	-2248.66	-153.928	-2168.28	-140.101	-2323.76	-128.435	-2173.28	-117.247	-2178.1	-99.3701
-2348.99	-162.886	-2384.09	-241.519	-2243.74	-219.695	-2394.08	-203.86	-2454.18	-185.682	-2223.39	-166.984	-2368.88	-155.393	-2288.77	-141.489	-2454.3	-129.403	-2303.78	-117.963	-2303.68	-100.009
-2489.52	-162.798	-2514.59	-243.227	-2369.09	-221.388	-2509.58	-205.108	-2594.76	-188.121	-2348.8	-169.892	-2489.4	-157.01	-2414.2	-141.955	-2574.67	-130.479	-2429.16	-119.138	-2439.01	-100.581
-2594.91	-162.718	-2635.06	-244.771	-2499.65	-223.268	-2635.06	-206.658	-2705.29	-189.731	-2474.28	-171.607	-2614.87	-158.421	-2544.67	-143.722	-2695.13	-131.356	-2554.65	-119.756	-2559.37	-100.89
-2740.8	-162.449	-2780.94	-246.438	-2620.1	-224.438	-2775.96	-208.29	-2851.06	-191.446	-2609.78	-173.29	-2750.72	-159.764	-2675.21	-144.61	-2821.03	-132.432	-2680.23	-120.817	-2685	-101.492
-2866.3	-162.025	-2896.49	-247.812	-2745.88	-225.599	-2891.52	-209.646	-2961.55	-193.11	-2730.57	-174.769	-2871.22	-161.003	-2795.96	-146.217	-2951.54	-133.441	-2795.87	-121.122	-2825.88	-102.199
-2986.79	-161.508	-3036.99	-249.181	-2876.36	-227.144	-3016.96	-210.727	-3107.22	-194.548	-2866.07	-176.009	-2996.77	-162.218	-2916.4	-146.961	-3077.14	-134.405	-2911.34	-121.712	-2936.31	-102.433
-3122.49	-160.873	-3147.5	-250.979	-3007.03	-228.432	-3142.6	-212.261	-3222.82	-195.812	-2981.61	-177.16	-3122.36	-163.555	-3036.99	-148.106	-3202.74	-135.284	-3037	-122.782	-3061.83	-103.012
-3248.05	-160.202	-3288.13	-252.316	-3127.54	-229.884	-3278.26	-213.572	-3343.27	-197.306	-3122.22	-178.589	-3248	-164.618	-3152.54	-149.098	-3308.11	-136.217	-3162.5	-123.287	-3202.56	-103.649
-3368.6	-159.639	-3403.76	-252.913	-3253.21	-231.071	-3398.76	-214.809	-3473.95	-198.689	-3237.91	-179.884	-3373.57	-165.73	-3278.13	-150.398	-3433.92	-137.218	-3283.14	-124.281	-3318.07	-103.917
-3494.46	-158.936	-3539.66	-254.052	-3383.74	-232.627	-3539.8	-216.058	-3589.82	-199.741	-3358.38	-180.827	-3509.53	-167.173	-3408.88	-151.365	-3559.68	-138.159	-3403.67	-124.793	-3443.73	-104.463
-3620.23	-158.194	-3655.29	-255.212	-3509.65	-233.757	-3650.36	-217.202	-3710.41	-200.792	-3479.16	-182.05	-3630.18	-168.539	-3529.71	-152.411	-3695.46	-139.016	-3544.74	-125.921	-3584.74	-105.265
-3750.78	-157.189	-3780.93	-256.419	-3645.32	-234.585	-3765.93	-217.9	-3841.14	-202.132	-3599.91	-183.299	-3770.85	-169.575	-3655.4	-153.102	-3816.17	-139.424	-3660.3	-126.226	-3710.31	-105.41
-3861.44	-156.286	-3921.57	-257.503	-3755.91	-235.265	-3891.45	-219.233	-3966.74	-203.159	-3750.76	-184.41	-3891.38	-170.42	-3791.1	-154.106	-3941.54	-140.191	-3790.94	-127.189	-3831	-105.849
-3997.1	-155.324	-4047.2	-258.657	-3881.46	-236.405	-4017.18	-220.281	-4092.35	-204.179	-3866.24	-185.585	-4017.04	-171.566	-3911.53	-155.175	-4067.34	-140.904	-3906.48	-127.646	-3971.5	-106.324
-4117.55	-154.287	-4182.83	-259.313	-4007.18	-237.444	-4147.8	-221.282	-4233.05	-204.915	-3991.9	-186.725	-4157.77	-172.448	-4057.34	-156.183	-4192.9	-141.687	-4037.13	-128.088	-4077.08	-106.685
-4253.37	-153.272	-4303.75	-260.11	-4137.85	-238.503	-4268.6	-222.24	-4343.86	-205.888	-4117.42	-187.766	-4268.46	-173.16	-4172.89	-156.887	-4318.85	-142.576	-4172.81	-129.031	-4212.82	-107.173
-4369.22	-152.221	-4424.42	-260.74	-4258.62	-239.471	-4404.38	-223.257	-4479.58	-207.155	-4253.27	-189.038	-4404.23	-174.204	-4313.82	-157.934	-4454.53	-143.453	-4288.6	-129.524	-4328.64	-107.63
-4494.78	-150.968	-4549.97	-261.686	-4384.36	-240.615	-4524.9	-224.188	-4605.13	-207.798	-4369.03	-189.947	-4519.83	-175.138	-4429.47	-158.755	-4590.15	-144.469	-4419.35	-130.289	-4444.31	-107.992
-4625.56	-149.727	-4676.07	-262.259	-4530.06	-241.663	-4660.94	-225.238	-4736.2	-208.797	-4509.71	-190.821	-4650.72	-176.073	-4555.11	-159.63	-4701	-144.791	-4550.02	-131.214	-4569.88	-108.493
-4751.51	-148.446	-4796.65	-263.318	-4650.99	-242.497	-4776.67	-226.18	-4861.88	-209.649	-4635.39	-191.991	-4781.67	-176.967	-4691.12	-160.621	-4841.75	-145.663	-4670.96	-131.65	-4695.85	-108.912
-4877.15	-147.241	-4922.22	-263.782	-4776.7	-243.527	-4912.22	-227.07	-4997.51	-210.746	-4751.25	-192.848	-4897.09	-177.884	-4811.8	-161.421	-4967.47	-146.15	-4781.51	-132.149	-4816.46	-109.315
-5002.69	-145.946	-5043.11	-264.789	-4882.21	-244.32	-5058.35	-228.037	-5113.44	-211.539	-4866.9	-193.689	-5032.88	-178.808	-4937.31	-162.072	-5083.23	-146.99	-4922.24	-132.734	-4942.04	-109.728
-5133.64	-144.504	-5178.71	-265.337	-5007.8	-245.264	-5183.95	-228.714	-5238.96	-212.615	-4992.52	-194.719	-5153.64	-179.725	-5063.25	-162.667	-5218.91	-147.529	-5038.02	-133.423	-5073.02	-110.165
-5254.19	-143.217	-5314.44	-265.821	-5143.74	-245.71	-5299.36	-229.682	-5374.66	-213.203	-5123.42	-195.589	-5279.2	-180.584	-5188.91	-163.436	-5334.59	-148.592	-5178.76	-133.886	-5208.72	-110.542
-5374.82	-141.966	-5424.93	-266.227	-5264.3	-246.466	-5440	-230.681	-5490.04	-214.002	-5243.98	-196.394	-5404.88	-181.513	-5314.42	-164.223	-5460.02	-148.987	-5299.37	-134.777	-5329.33	-110.936
-5520.46	-140.467	-5560.61	-266.716	-5399.97	-247.578	-5550.65	-231.219	-5625.77	-214.806	-5369.67	-196.866	-5530.37	-182.364	-5460.14	-165.051	-5600.73	-149.902	-5419.93	-135.208	-5454.87	-111.339
-5635.91	-139.07	-5681.22	-267.222	-5515.37	-248.21	-5686.22	-232.147	-5746.39	-215.575	-5495.09	-197.705	-5660.98	-183.258	-5570.65	-165.733	-5726.32	-150.233	-5545.46	-135.581	-5590.48	-111.771
-5766.69	-137.835	-5822.09	-267.689	-5641.02	-248.925	-5801.86	-232.777	-5882.24	-216.372	-5620.77	-198.456	-5786.69	-183.587	-5696.21	-166.55	-5847.19	-150.958	-5661	-136.022	-5706.02	-112.19
-5892.45	-136.428	-5942.78	-268.063	-5766.73	-249.555	-5942.85	-233.638	-6017.98	-217.265	-5756.45	-199.419	-5912.58	-184.354	-5827.07	-167.352	-5972.88	-151.51	-5796.74	-136.722	-5831.89	-112.608
-6018.09	-135.18	-6063.25	-268.586	-5892.55	-250.273	-6058.39	-234.173	-6128.53	-217.903	-5877.33	-200.178	-6043.07	-185.185	-5952.83	-168.094	-6098.42	-152.205	-5912.59	-137.279	-5962.6	-112.965
-6143.82	-133.853	-6188.98	-269.133	-6028.24	-251.012	-6194.17	-234.887	-6269.46	-218.499	-6002.97	-200.958	-6163.75	-185.902	-6078.46	-168.771	-6239.39	-152.77	-6043.18	-138.038	-6083.09	-113.317
-6269.62	-132.549	-6319.96	-269.067	-6148.9	-251.593	-6309.94	-235.679	-6385.01	-219.242	-6133.55	-201.731	-6299.78	-186.713	-6199.21	-169.489	-6344.92	-153.04	-6163.76	-138.377	-6224.12	-113.751
-6390.24	-131.146	-6460.49	-269.491	-6274.76	-252.344	-6435.46	-236.22	-6525.83	-220.236	-6259.46	-202.166	-6420.34	-187.376	-6329.94	-170.261	-6480.55	-153.974	-6299.7	-138.913	-6339.77	-114.056
-6510.78	-129.93	-6571.15	-269.666	-6415.41	-253.151	-6566.11	-237.03	-6646.55	-220.666	-6375.06	-202.771	-6540.85	-188.171	-6460.53	-170.875	-6601.39	-154.425	-6430.37	-139.51	-6475.37	-114.433
-6646.69	-128.631	-6707.11	-269.952	-6515.93	-253.766	-6691.96	-237.771	-6782.25	-221.568	-6500.65	-203.633	-6686.89	-189.018	-6571.1	-171.462	-6727.02	-155.259	-6565.99	-139.828	-6596.24	-114.784
-6767.38	-127.135	-6827.65	-270.208	-6656.88	-254.474	-6817.59	-238.353	-6907.87	-222.02	-6626.47	-204.373	-6822.51	-189.387	-6702	-171.878	-6857.65	-155.59	-6681.75	-140.489	-6721.85	-115.184
-6892.97	-125.88	-6953.22	-270.367	-6772.38	-254.936	-6933.15	-238.926	-7023.19	-222.417	-6752.12	-205.069	-6943.04	-190.171	-6832.61	-172.614	-6983.12	-156.348	-6812.45	-141.003	-6837.37	-115.557
-7018.46	-124.442	-7083.74	-270.639	-6892.97	-255.342	-7058.7	-239.199	-7158.98	-223.231	-6877.72	-205.722	-7058.57	-190.613	-6948.18	-173.231	-7108.85	-156.695	-6933.06	-141.469	-6972.96	-115.886
-7134.04	-123.242	-7219.4	-270.802	-7023.57	-256.088	-7184.27	-239.967	-7279.55	-223.835	-6993.14	-206.558	-7184.19	-191.591	-7088.79	-174.301	-7249.52	-157.517	-7058.55	-142.023	-7108.63	-116.296
-7259.61	-121.777	-7340	-270.84	-7144.13	-256.504	-7319.98	-240.572	-7405.45	-224.549	-7118.77	-207.153	-7324.83	-191.837	-7224.39	-174.516	-7360.24	-157.775	-7184.22	-142.551	-7214.11	-116.611
-7395.65	-120.451	-7460.9	-270.968	-7264.76	-257.208	-7450.78	-241.218	-7531.03	-225.011	-7249.4	-207.762	-7440.63	-192.781	-7345.05	-175.064	-7501	-158.384	-7314.8	-143.005	-7344.77	-116.886
-7526.25	-119.027	-7576.45	-271.121	-7400.6	-257.569	-7566.43	-241.75	-7646.53	-225.785	-7375.23	-208.338	-7576.35	-193.23	-7455.83	-175.763	-7616.46	-158.913	-7445.69	-143.451	-7465.55	-117.228
-7641.77	-117.854	-7702.06	-271.035	-7516.19	-258.204	-7702.06	-242.38	-7772.59	-226.284	-7500.93	-209.022	-7691.91	-193.999	-7581.42	-176.231	-7747.5	-159.286	-7566.36	-143.978	-7601.23	-117.641
-7767.69	-116.396	-7832.99	-271.225	-7656.94	-258.475	-7818	-243.042	-7898.21	-226.734	-7626.57	-209.39	-7812.78	-194.323	-7707.03	-176.895	-7868.21	-160.061	-7686.84	-144.427	-7716.83	-117.95
-7893.39	-115.01	-7963.62	-271.236	-7772.81	-259.035	-7953.58	-243.628	-8023.78	-227.006	-7752.37	-210.086	-7948.47	-195.265	-7843.14	-177.456	-7993.73	-160.313	-7807.82	-144.842	-7847.78	-118.227
-8018.93	-113.72	-8079.22	-271.267	-7913.56	-259.41	-8089.33	-244.314	-8149.64	-227.893	-7873.02	-210.605	-8064.08	-195.53	-7958.63	-177.976	-8129.53	-161.199	-7933.43	-145.373	-7968.36	-118.518
-8144.76	-112.412	-8210.19	-271.322	-8014.03	-259.915	-8215.13	-244.588	-8280.31	-228.469	-7998.66	-211.208	-8204.98	-195.984	-8084.24	-178.486	-8245.24	-161.533	-8064.09	-145.865	-8094	-118.878
-8270.51	-111.319	-8340.73	-271.32	-8139.74	-260.431	-8335.8	-245.159	-8405.99	-228.807	-8124.42	-211.638	-8315.56	-196.714	-8215.13	-179.212	-8375.77	-161.834	-8189.92	-146.345	-8219.87	-119.183
-8406.08	-109.774	-8471.31	-271.167	-8265.44	-260.787	-8471.45	-245.47	-8536.45	-229.422	-8250.23	-212.187	-8461.3	-196.936	-8340.74	-179.594	-8501.44	-162.573	-8315.51	-146.794	-8345.53	-119.583
-8526.59	-108.498	-8591.8	-271.029	-8406.09	-261.37	-8591.89	-246.256	-8657.07	-229.694	-8380.77	-212.615	-8576.65	-197.841	-8471.4	-180.153	-8642.05	-163.268	-8441.25	-147.275	-8471.15	-119.974
-8652.2	-107.035	-8727.45	-270.911	-8516.69	-261.776	-8717.5	-246.731	-8782.62	-230.556	-8506.43	-213.24	-8707.32	-198.218	-8591.85	-180.537	-8747.58	-163.655	-8571.65	-147.478	-8606.68	-120.277
-8782.76	-105.81	-8858.19	-270.896	-8642.19	-262.007	-8858.24	-247.364	-8923.53	-230.932	-8641.97	-213.787	-8838.07	-198.943	-8722.44	-181.258	-8883.2	-164.01	-8682.3	-147.547	-8737.36	-120.573
-8908.61	-104.601	-8979	-270.84	-8772.78	-262.358	-8969.01	-247.604	-9044.21	-231.625	-8752.5	-214.567	-8953.82	-199.145	-8843.06	-181.649	-8998.96	-164.434	-8817.92	-147.994	-8857.92	-120.88
-9029.31	-103.317	-9104.54	-270.669	-8908.64	-262.818	-9104.68	-248.271	-9184.78	-231.948	-8878.13	-214.811	-9084.5	-199.983	-8963.93	-181.983	-9124.61	-164.794	-8933.71	-148.47	-8978.66	-121.154
-9159.94	-101.952	-9240.29	-270.505	-9029.37	-263.347	-9225.27	-248.716	-9295.65	-232.54	-9009	-215.476	-9204.97	-200.402	-9089.52	-182.568	-9245.19	-165.097	-9069.34	-149.027	-9124.46	-121.548
-9290.76	-100.675	-9356.17	-270.37	-9149.91	-263.571	-9366.23	-249.38	-9436.52	-232.927	-9149.69	-215.836	-9335.98	-201.011	-9220.11	-183.112	-9351.02	-165.608	-9189.96	-149.531	-9265.15	-121.909
-9426.58	-99.3769	-9491.8	-270.19	-9285.67	-263.889	-9491.93	-249.618	-9562.12	-233.508	-9260.26	-216.484	-9456.62	-201.321	-9346.06	-183.699	-9491.66	-166.36	-9315.86	-150.051	-9391.05	-122.207
-9547.15	-98.2297	-9612.47	-270.049	-9406.5	-264.287	-9612.48	-250.293	-9667.55	-233.895	-9381.2	-216.865	-9592.35	-201.882	-9466.7	-184.011	-9607.42	-166.652	-9436.52	-150.513	-9521.68	-122.481
-9682.91	-96.7983	-9738.29	-269.786	-9527.1	-264.593	-9743.31	-250.677	-9803.48	-234.5	-9501.75	-217.299	-9712.99	-202.376	-9602.38	-184.609	-9733.17	-167.015	-9557.06	-150.737	-9647.39	-122.795
-9798.72	-95.8773	-9863.97	-269.572	-9647.76	-264.988	-9863.87	-251.234	-9929	-234.599	-9642.47	-217.947	-9853.75	-203.001	-9723.17	-185.017	-9863.9	-167.453	-9698.02	-150.935	-9773.17	-123.037
-9914.16	-94.4995	-9989.52	-269.25	-9773.57	-265.212	-9989.56	-251.525	-10044.7	-234.914	-9768.32	-218.119	-9969.33	-203.168	-9843.75	-185.569	-9984.41	-167.953	-9808.63	-151.413	-9903.82	-123.347
-10039.9	-93.3517	-10130.1	-269.024	-9894.2	-265.481	-10120.1	-251.865	-10170.1	-235.528	-9883.74	-218.656	-10099.8	-203.771	-9979.5	-185.988	-10119.9	-168.68	-9949.25	-151.934	-10029.4	-123.656
-10165.4	-91.9031	-10250.8	-268.696	-10014.7	-265.904	-10255.8	-252.132	-10300.8	-235.937	-9999.42	-218.963	-10225.4	-204.221	-10099.9	-186.515	-10225.4	-168.937	-10064.7	-152.403	-10144.9	-123.899
-10321.1	-90.7838	-10366.2	-268.505	-10135.1	-265.819	-10376.4	-252.536	-10431.4	-236.531	-10124.9	-219.707	-10341	-204.505	-10235.6	-186.89	-10356.1	-169.345	-10200.4	-152.872	-10275.5	-124.237
-10451.9	-89.422	-10492	-268.261	-10260.8	-266.098	-10497.1	-252.872	-10567.4	-236.819	-10255.6	-220.03	-10481.9	-204.892	-10371.2	-187.43	-10481.9	-169.626	-10315.9	-153.323	-10401.1	-124.48
-10567.6	-88.5976	-10622.8	-267.922	-10386.4	-266.429	-10637.8	-253.509	-10682.9	-237.263	-10381.2	-220.285	-10592.5	-205.27	-10492	-187.776	-10617.6	-169.925	-10441.6	-153.301	-10532	-124.844
-10693.1	-87.3826	-10743.3	-267.69	-10517.3	-266.639	-10748.4	-253.892	-10818.6	-237.715	-10512.1	-220.969	-10718.1	-205.743	-10622.7	-188.35	-10738.2	-170.344	-10567.4	-153.813	-10657.6	-125.109
-10813.7	-86.1967	-10884.3	-267.261	-10637.9	-266.986	-10879.3	-254.25	-10939.5	-238.094	-10627.7	-221.237	-10838.9	-206.129	-10748.3	-188.689	-10864.2	-170.757	-10693	-154.351	-10773.2	-125.346
-10949.7	-85.0219	-10999.8	-266.907	-10763.5	-267.081	-11010	-254.547	-11070.1	-238.324	-10763.3	-221.665	-10974.7	-206.853	-10874.3	-189.145	-10984.7	-171.363	-10838.8	-154.941	-10899	-125.616
-11070.3	-83.8716	-11130.4	-266.597	-10889.5	-267.371	-11135.6	-254.901	-11190.7	-239.059	-10894.2	-222.456	-11090.2	-207.262	-11014.9	-189.573	-11115.4	-171.697	-10939.6	-155.028	-11029.8	-125.914
-11205.9	-82.7733	-11266.4	-266.371	-11005	-267.58	-11251.4	-255.475	-11331.6	-239.584	-11019.9	-222.788	-11215.9	-207.639	-11130.4	-189.962	-11241.3	-171.993	-11075.2	-155.21	-11165.4	-126.226
-11326.9	-81.5039	-11376.9	-266.017	-11135.7	-267.588	-11382	-255.462	-11447.2	-239.912	-11160.5	-223.157	-11346.8	-208.007	-11251.2	-190.426	-11376.8	-172.393	-11210.9	-155.792	-11276.2	-126.376
-11452.4	-80.3941	-11517.9	-265.507	-11256.5	-268.032	-11507.7	-255.857	-11568	-240.149	-11271.3	-223.515	-11467.4	-208.421	-11376.9	-190.68	-11497.6	-172.779	-11326.7	-156.287	-11411.9	-126.741
-11578.2	-79.2701	-11633.4	-265.288	-11387.1	-268.065	-11638.5	-256.174	-11698.7	-240.528	-11412	-223.747	-11598.3	-209.038	-11502.7	-191.108	-11623.3	-173.162	-11457.3	-156.502	-11537.7	-126.986
-11719.1	-78.0411	-11759.2	-264.884	-11512.8	-268.251	-11759.3	-256.614	-11824.5	-240.902	-11522.6	-224.419	-11719	-209.266	-11633.4	-191.495	-11759.2	-173.563	-11593.3	-156.641	-11673.4	-127.251
-11839.8	-76.9068	-11900.2	-264.404	-11643.5	-268.462	-11885.1	-256.881	-11960.4	-241.421	-11648.4	-224.752	-11849.7	-209.59	-11759.2	-192.114	-11875	-173.885	-11718.9	-157.183	-11789.2	-127.496
-11970.6	-75.7253	-12021.1	-264.069	-11769.4	-268.552	-12026.3	-257.432	-12086.5	-241.752	-11794.4	-225.112	-11980.6	-210.161	-11895.1	-192.318	-12010.9	-174.34	-11834.7	-157.682	-11915	-127.781
-12101.8	-74.6612	-12142	-263.794	-11895.3	-268.772	-12142	-257.69	-12217.3	-242.114	-11920.2	-225.436	-12101.6	-210.532	-12016.1	-192.652	-12131.8	-174.684	-11970.6	-157.889	-12041	-128.06
-12207.5	-73.71	-12287.9	-263.199	-12016.2	-268.997	-12278	-257.936	-12333.2	-242.303	-12031.1	-225.883	-12237.5	-210.674	-12126.9	-193.119	-12267.8	-175.09	-12091.5	-158.154	-12166.9	-128.331
-12343.5	-72.66	-12403.7	-262.793	-12147.2	-269.198	-12388.7	-258.193	-12464	-242.691	-12167	-226.093	-12358.3	-211.059	-12252.7	-193.345	-12378.5	-175.6	-12227.4	-158.764	-12297.7	-128.609
-12464.1	-71.5523	-12524.5	-262.375	-12272.9	-269.293	-12519.5	-258.472	-12589.8	-243.021	-12287.8	-226.734	-12484.2	-211.556	-12388.6	-193.712	-12504.3	-175.92	-12343.3	-159.229	-12433.6	-128.893
-12595	-70.17	-12650.3	-261.92	-12398.8	-269.475	-12655.3	-258.76	-12715.7	-243.254	-12398.5	-227.116	-12610	-212.056	-12514.4	-194.432	-12645.2	-176.27	-12469.1	-159.331	-12549.5	-129.164
-12710.9	-69.2646	-12776.4	-261.494	-12534.8	-269.615	-12786.5	-259.023	-12831.6	-243.595	-12534.5	-227.353	-12745.9	-212.445	-12635.2	-194.654	-12761	-176.676	-12599.9	-159.542	-12685.3	-129.422
-12836.9	-68.282	-12907.3	-261.101	-12665.5	-269.85	-12907.3	-259.345	-12967.6	-243.963	-12655.2	-227.72	-12866.9	-212.776	-12761.1	-194.947	-12887.1	-176.977	-12725.7	-159.822	-12801.3	-129.688
-12947.7	-67.4489	-13043.1	-260.658	-12786.5	-269.909	-13033.1	-259.627	-13088.3	-244.445	-12791.4	-228.073	-12987.7	-212.983	-12897.2	-195.23	-13017.9	-177.333	-12856.9	-160.318	-12922.1	-129.855
-13088.5	-66.4416	-13179	-260.024	-12907.4	-269.965	-13153.8	-259.993	-13203.9	-244.776	-12927.3	-228.298	-13108.5	-213.521	-13018	-195.646	-13138.7	-177.714	-12982.7	-160.756	-13042.8	-130.137
-13204.1	-65.3251	-13304.7	-259.738	-13023.1	-270.248	-13289.7	-260.136	-13329.7	-245.086	-13053.1	-228.769	-13229.2	-213.852	-13143.8	-196.113	-13259.4	-178.168	-13118.5	-161.062	-13158.5	-130.398
-13330	-64.3028	-13440.6	-259.387	-13148.9	-270.238	-13400.4	-260.447	-13460.6	-245.417	-13178.7	-229.115	-13349.9	-214.249	-13264.5	-196.583	-13395.2	-178.576	-13234.2	-161.274	-13284.3	-130.656
-13460.7	-63.2035	-13556.6	-258.886	-13269.5	-270.247	-13526.2	-260.684	-13591.7	-245.854	-13299.6	-229.565	-13480.7	-214.51	-13385.2	-196.931	-13511	-178.911	-13354.9	-161.714	-13415.1	-130.96
-13602	-62.2466	-13692.6	-258.429	-13390.4	-270.399	-13657.2	-261.099	-13702.5	-246.145	-13425.4	-229.951	-13601.8	-214.873	-13516	-197.271	-13632.1	-179.15	-13480.8	-162.109	-13541.1	-131.164
-13707.7	-61.2217	-13808.3	-258.139	-13526.2	-270.579	-13778.1	-261.223	-13828.3	-246.453	-13566.5	-230.313	-13727.7	-215.286	-13642.1	-197.601	-13762.9	-179.362	-13617	-162.304	-13651.9	-131.415
-13843.5	-60.1983	-13934.4	-257.58	-13647.3	-270.672	-13909	-261.627	-13949.4	-246.733	-13682.4	-230.634	-13863.5	-215.548	-13773	-197.847	-13888.6	-179.714	-13737.7	-162.732	-13777.7	-131.66
-13964.8	-59.2109	-14060.4	-257.093	-13773.1	-270.718	-14035.2	-261.88	-14075.3	-246.991	-13818.1	-231.136	-13984.7	-215.843	-13903.9	-198.159	-14014.9	-180.029	-13883.6	-162.875	-13908.7	-131.93
-14090.5	-58.2955	-14201.3	-256.66	-13909	-270.708	-14176.1	-262.109	-14196	-247.296	-13939.3	-231.414	-14115.6	-216.331	-14025	-198.685	-14155.7	-180.424	-13989.7	-163.284	-14050	-132.112
-14226.5	-57.2008	-14317	-256.291	-14020.1	-270.895	-14302	-262.089	-14327.1	-247.721	-14055.2	-231.755	-14241.4	-216.607	-14160.9	-198.957	-14271.6	-180.591	-14110.6	-163.257	-14175.7	-132.343
-14342.4	-56.2497	-14443.1	-255.8	-14146	-271.028	-14428	-262.488	-14463.1	-247.897	-14175.8	-232.138	-14367.5	-217.17	-14281.7	-199.344	-14392.7	-180.99	-14246.4	-163.917	-14286.5	-132.645
-14473.3	-55.2677	-14563.8	-255.338	-14266.7	-271.073	-14558.8	-262.919	-14583.8	-248.147	-14301.7	-232.483	-14508.4	-217.39	-14407.8	-199.579	-14523.5	-181.404	-14367.4	-163.949	-14422.6	-132.869
-14599.2	-54.4892	-14704.6	-254.764	-14407.9	-271.018	-14679.7	-262.908	-14709.5	-248.435	-14432.8	-232.77	-14624.1	-217.694	-14533.4	-199.848	-14649.4	-181.761	-14503.4	-164.437	-14543.4	-133.125
-14724.8	-53.4975	-14825.4	-254.34	-14528.6	-271.079	-14810.3	-263.243	-14850.4	-248.74	-14558.6	-233.123	-14749.8	-217.954	-14659.4	-200.396	-14790.1	-182.055	-14634.2	-164.755	-14669.3	-133.365
-14855.6	-52.5692	-14946.2	-253.979	-14654.5	-271.257	-14946.1	-263.57	-14961.2	-249.136	-14684.4	-233.457	-14880.7	-218.357	-14785.1	-200.6	-14900.8	-182.335	-14764.9	-165.031	-14794.9	-133.559
-14981.4	-51.6084	-15061.9	-253.48	-14775.2	-271.25	-15061.9	-263.717	-15087.1	-249.429	-14825.2	-233.788	-15001.4	-218.777	-14910.9	-200.868	-15026.7	-182.442	-14880.8	-165.322	-14925.8	-133.801
-15112.6	-50.5872	-15198.1	-252.954	-14901	-271.31	-15203.2	-263.842	-15218.1	-249.518	-14946	-233.866	-15127.6	-219.047	-15046.9	-201.27	-15157.7	-182.848	-15011.5	-165.721	-15056.5	-134.066
-15243.4	-49.7853	-15318.9	-252.507	-15026.8	-271.378	-15313.9	-264.067	-15328.8	-249.867	-15066.9	-234.033	-15253.4	-219.163	-15182.9	-201.548	-15283.6	-183.295	-15132.6	-165.93	-15177.6	-134.261
-15359.1	-48.8039	-15459.8	-252.027	-15157.9	-271.34	-15444.8	-264.203	-15459.7	-250.38	-15187.9	-234.45	-15389.2	-219.607	-15303.7	-201.853	-15409.4	-183.674	-15258.5	-166.154	-15303.4	-134.498
-15510.3	-47.7903	-15575.6	-251.504	-15288.8	-271.43	-15580.8	-264.486	-15590.6	-250.68	-15333.8	-234.878	-15515.1	-219.945	-15429.6	-202.152	-15545.4	-183.981	-15399.4	-166.485	-15439.4	-134.722
-15620.9	-46.9826	-15701.4	-251.027	-15419.6	-271.384	-15696.4	-264.701	-15716.5	-250.717	-15439.5	-235.203	-15630.9	-220.162	-15570.6	-202.688	-15661.1	-184.288	-15520.1	-166.743	-15555.1	-134.919
-15751.8	-45.9886	-15827.2	-250.469	-15535.4	-271.422	-15837.4	-264.981	-15837.2	-251.061	-15560.4	-235.693	-15771.8	-220.287	-15686.3	-203.043	-15787	-184.488	-15656	-167.112	-15686	-135.182
-15877.8	-44.9282	-15963.4	-249.967	-15661.1	-271.449	-15953.4	-265.081	-15978.4	-251.38	-15686.1	-235.755	-15902.9	-220.775	-15807.2	-203.259	-15913	-184.791	-15766.8	-167.364	-15806.9	-135.418
-15998.7	-44.1832	-16079.1	-249.535	-15797.2	-271.366	-16084.2	-265.305	-16104.2	-251.677	-15827.1	-236.114	-16023.7	-221.13	-15933.2	-203.469	-16053.9	-185.05	-15907.9	-167.643	-15937.9	-135.682
-16119.3	-43.1928	-16215	-249.048	-15928.1	-271.412	-16189.9	-265.489	-16240.2	-251.759	-15943.1	-236.37	-16149.6	-221.442	-16074.1	-203.826	-16169.7	-185.485	-16023.8	-167.904	-16068.7	-135.947
-16245.3	-42.4418	-16350.7	-248.707	-16049	-271.3	-16315.6	-265.694	-16355.7	-252.169	-16068.9	-236.768	-16265.1	-221.821	-16189.9	-204.204	-16295.3	-185.902	-16164.7	-168.222	-16184.5	-136.127
-16366	-41.5858	-16451.5	-248.293	-16184.9	-271.434	-16451.5	-265.945	-16481.5	-252.392	-16194.8	-237.184	-16406.1	-221.973	-16315.5	-204.211	-16411.1	-186.31	-16275.2	-168.451	-16315.3	-136.265
-16496.7	-40.6154	-16587.4	-247.724	-16305.5	-271.413	-16572.3	-266.055	-16617.5	-252.527	-16310.4	-237.11	-16521.9	-222.318	-16426.3	-204.454	-16536.9	-186.225	-16406.2	-168.783	-16451.2	-136.504
-16632.7	-39.763	-16708.3	-247.443	-16441.5	-271.322	-16708.4	-266.281	-16743.5	-252.881	-16446.2	-237.539	-16642.7	-222.58	-16547	-204.666	-16662.9	-186.65	-16542	-169.029	-16571.9	-136.73
-16753.8	-38.9522	-16839.2	-247.022	-16577.4	-271.327	-16829.3	-266.334	-16879.4	-253.246	-16567.1	-237.96	-16773.8	-222.672	-16673.1	-204.977	-16793.9	-187.093	-16657.9	-169.333	-16708.1	-136.969
-16879.5	-38.0808	-16975.1	-246.471	-16703.4	-271.362	-16965.2	-266.606	-16990.2	-253.332	-16708.2	-238.093	-16914.7	-223.154	-16799	-205.28	-16914.6	-187.462	-16783.8	-169.6	-16828.9	-137.177
-17015.4	-37.1324	-17086.2	-246.04	-16829.2	-271.219	-17076.2	-266.802	-17116.3	-253.785	-16819	-238.378	-17030.6	-223.503	-16924.7	-205.651	-17040.8	-187.572	-16914.5	-169.823	-16964.7	-137.425
-17136.6	-36.1866	-17227.2	-245.474	-16945	-271.225	-17222.2	-267.039	-17252.1	-253.878	-16944.8	-238.802	-17161.6	-223.563	-17061	-206.011	-17171.7	-187.942	-17030.6	-170.107	-17080.9	-137.587
-17257.4	-35.4434	-17342.9	-244.963	-17066.1	-271.21	-17353.1	-267.25	-17373	-254.169	-17066	-238.888	-17292.4	-223.907	-17176.7	-206.228	-17307.6	-188.241	-17171.7	-170.363	-17211.8	-137.785
-17383.2	-34.6211	-17474	-244.519	-17217.2	-271.301	-17469	-267.455	-17499.1	-254.351	-17186.8	-239.152	-17413.3	-224.434	-17307.7	-206.469	-17423.5	-188.328	-17297.4	-170.632	-17332.5	-138.017
-17524.4	-33.5077	-17599.8	-244.375	-17332.9	-271.186	-17604.9	-267.538	-17624.8	-254.614	-17327.6	-239.527	-17539.4	-224.567	-17433.6	-206.843	-17549.5	-188.671	-17428.6	-170.908	-17473.6	-138.247
-17640.1	-32.865	-17725.7	-243.794	-17464	-271.107	-17725.7	-267.691	-17750.7	-254.848	-17443.7	-239.699	-17665.1	-224.866	-17564.7	-207.108	-17675.3	-188.934	-17539.4	-171.1	-17619.5	-138.476
-17781	-32.0373	-17846.3	-243.257	-17600	-271.038	-17851.4	-267.81	-17886.4	-255.192	-17569.5	-240.033	-17791	-225.324	-17700.4	-207.387	-17801	-189.348	-17680.3	-171.45	-17735.4	-138.662
-17891.6	-31.0812	-17997.3	-242.728	-17715.6	-270.952	-17977.2	-267.979	-18017.3	-255.403	-17695.2	-240.39	-17926.7	-225.428	-17821.1	-207.644	-17931.8	-189.419	-17806	-171.712	-17871.1	-138.963
-18032.5	-30.3032	-18113.1	-242.285	-17836.3	-270.852	-18118.2	-268.175	-18123	-255.534	-17826	-240.532	-18047.5	-225.629	-17956.9	-208.002	-18052.5	-189.744	-17931.8	-171.973	-17986.9	-139.191
-18143.2	-29.6061	-18234.1	-242.029	-17967.3	-270.771	-18229.1	-268.357	-18249	-255.892	-17956.9	-240.847	-18173.3	-225.842	-18077.8	-208.291	-18193.7	-190.218	-18052.5	-172.292	-18112.7	-139.384
-18284.5	-28.6614	-18375.1	-241.58	-18093	-270.739	-18359.9	-268.582	-18369.9	-256.081	-18077.7	-240.914	-18299.4	-225.946	-18218.9	-208.295	-18314.6	-190.493	-18178.4	-172.477	-18248.9	-139.622
-18415.4	-27.8579	-18490.7	-240.882	-18224.1	-270.701	-18500.9	-268.64	-18510.8	-256.305	-18213.7	-241.204	-18430.3	-226.369	-18329.8	-208.607	-18435.3	-190.546	-18304.5	-172.713	-18369.7	-139.847
-18541.2	-27.047	-18631.9	-240.462	-18345	-270.497	-18616.8	-268.843	-18636.8	-256.442	-18329.6	-241.543	-18571.3	-226.841	-18460.5	-208.962	-18571.4	-190.988	-18440.3	-173.039	-18510.6	-140.065
-18662.2	-26.1609	-18747.7	-239.957	-18485.8	-270.376	-18747.8	-269.008	-18752.6	-256.778	-18470.5	-241.741	-18692.3	-226.972	-18596.7	-209.241	-18692.3	-191.117	-18571.3	-173.319	-18631.7	-140.168
-18798.1	-25.3418	-18868.4	-239.297	-18596.8	-270.385	-18868.5	-268.995	-18888.5	-256.944	-18586.4	-241.889	-18818	-227.323	-18712.5	-209.562	-18808	-191.408	-18687.3	-173.504	-18762.5	-140.387
-18913.8	-24.4428	-18994.5	-239.022	-18722.6	-270.392	-18999.6	-269.088	-19009.5	-257.195	-18717.4	-242.172	-18944	-227.545	-18843.3	-209.847	-18938.9	-191.747	-18828.2	-173.841	-18888.4	-140.646
-19039.9	-23.6803	-19130.6	-238.596	-18853.5	-270.275	-19125.5	-269.296	-19150.5	-257.445	-18853.2	-242.548	-19064.9	-227.868	-18984.5	-210.256	-19065	-191.868	-18938.9	-174.06	-18989.2	-140.804
-19160.6	-22.9775	-19261.3	-238.101	-18974.5	-270.154	-19241.3	-269.38	-19271.2	-257.594	-18974.3	-242.867	-19195.8	-228.139	-19095.3	-210.217	-19190.8	-192.176	-19064.9	-174.245	-19115.1	-141.001
-19281.5	-22.2651	-19387.1	-237.479	-19095.4	-270.011	-19372	-269.434	-19397	-257.893	-19110.2	-243.004	-19311.6	-228.304	-19231.1	-210.694	-19326.6	-192.563	-19210.8	-174.594	-19240.9	-141.217
-19407.2	-21.3769	-19533	-236.951	-19226.2	-269.97	-19492.9	-269.57	-19522.8	-258.086	-19230.9	-243.206	-19447.4	-228.649	-19336.9	-210.939	-19462.5	-192.662	-19331.7	-174.804	-19361.6	-141.446
-19548.1	-20.5105	-19643.7	-236.66	-19351.9	-269.842	-19628.6	-269.845	-19663.7	-258.433	-19346.7	-243.446	-19563.1	-228.88	-19462.6	-211.123	-19588.3	-193.035	-19447.3	-175.104	-19482.3	-141.656
-19663.9	-19.6639	-19769.7	-236.561	-19482.7	-269.778	-19744.7	-270.196	-19784.7	-258.842	-19467.4	-243.738	-19689	-229.096	-19593.3	-211.482	-19709.1	-193.333	-19583.2	-175.327	-19618.1	-141.904
-19800	-18.9583	-19900.6	-236.269	-19608.6	-269.686	-19875.6	-270.477	-19915.7	-259.251	-19598.2	-244.063	-19830.1	-229.28	-19719.2	-212.166	-19850.2	-193.443	-19714.1	-175.745	-19744.3	-142.244
-19915.7	-18.2862	-20041.5	-235.79	-19734.5	-269.714	-19996.2	-270.75	-20046.5	-259.604	-19719	-244.441	-19955.9	-229.481	-19845.3	-212.756	-19960.9	-193.764	-19830.1	-176.205	-19880.2	-142.575
-20046.6	-17.6049	-20091.1	-235.546	-19860.4	-269.638	-20099	-271	-20086.3	-259.711	-19850.2	-244.945	-20076.7	-229.65	-19986.2	-213.529	-20086.7	-193.852	-19945.8	-176.664	-19995.9	-142.835

## Sheet: Figure 2c
Magnetic field vs resistivity
	80 K		100 K		120 K		140 K		160 K		180 K		200 K		225 K		250 K		300 K
-19784.7	19.772	-19748.4	6.71449	-19742.3	2.53991	-19735.9	1.11332	-19712.2	0.57076	-19707.1	0.31661	-19686.4	0.22086	-19689	0.1675	-19686	0.14595	-19692.3	0.13657
-19712.1	19.6625	-19681.9	6.67405	-19672.9	2.52365	-19669.7	1.10663	-19645.9	0.56769	-19635.2	0.31512	-19614.5	0.22002	-19611.1	0.16704	-19614.1	0.14569	-19626.4	0.13643
-19642.9	19.5574	-19609.6	6.63186	-19603.6	2.50751	-19597.4	1.09971	-19576.6	0.56455	-19569.3	0.31365	-19551.5	0.21924	-19554.3	0.16664	-19548.2	0.14542	-19545.6	0.13628
-19573.7	19.454	-19543.3	6.59172	-19534.4	2.49128	-19528.1	1.0929	-19507.4	0.56146	-19503.4	0.31222	-19479.7	0.21842	-19482.3	0.16621	-19476.3	0.14516	-19488.6	0.13614
-19507.4	19.3516	-19477.1	6.55153	-19468.2	2.47519	-19455.9	1.08612	-19438.2	0.55836	-19431.5	0.31076	-19410.9	0.2176	-19413.4	0.16576	-19413.5	0.14491	-19419.6	0.13599
-19435.2	19.2451	-19404.8	6.50995	-19395.7	2.45896	-19386.6	1.0794	-19365.8	0.55524	-19362.5	0.30932	-19344.9	0.21682	-19347.5	0.16534	-19341.6	0.14465	-19353.8	0.13586
-19368.9	19.1427	-19335.7	6.46954	-19329.7	2.44325	-19323.5	1.07311	-19299.7	0.55227	-19293.5	0.30788	-19270	0.21601	-19278.5	0.16491	-19266.4	0.14437	-19278.7	0.13572
-19296.8	19.0366	-19266.4	6.4289	-19260.5	2.42712	-19251.2	1.06636	-19233.4	0.54934	-19224.8	0.30645	-19207	0.21523	-19209.6	0.1645	-19203.5	0.14412	-19212.8	0.13558
-19227.5	18.9324	-19200.2	6.3887	-19188.2	2.41097	-19184.9	1.05986	-19161.1	0.54621	-19155.8	0.30502	-19138.2	0.21443	-19140.7	0.16405	-19134.8	0.14385	-19144	0.13544
-19158.2	18.8284	-19128	6.34708	-19121.9	2.39532	-19112.7	1.05313	-19094.9	0.54323	-19089.8	0.30362	-19069.2	0.21364	-19074.8	0.16364	-19065.8	0.1436	-19075	0.1353
-19092	18.7267	-19058.7	6.30662	-19052.6	2.37949	-19046.3	1.04661	-19022.6	0.54013	-19009	0.3021	-18991.2	0.21282	-19002.8	0.16324	-18996.8	0.14335	-19009.2	0.13516
-19019.7	18.6197	-18989.3	6.26577	-18986.3	2.36403	-18971	1.03988	-18953.1	0.53715	-18948.4	0.30078	-18930.8	0.21207	-18930.3	0.16279	-18930.2	0.14309	-18936.6	0.13503
-18950.2	18.5146	-18919.8	6.22563	-18914	2.34838	-18904.6	1.03341	-18883.9	0.53418	-18879.4	0.29935	-18861.8	0.21124	-18864.3	0.16238	-18861.5	0.14284	-18867.7	0.13487
-18883.9	18.4118	-18847.7	6.18501	-18844.6	2.33272	-18838.3	1.027	-18814.6	0.53121	-18813.4	0.29795	-18789.9	0.21047	-18795.4	0.16196	-18789.4	0.14258	-18798.8	0.13474
-18814.6	18.3078	-18781.3	6.14573	-18775.3	2.31694	-18766.1	1.02043	-18748.3	0.52832	-18585.9	0.29406	-18727	0.20974	-18729.5	0.16155	-18723.6	0.14233	-18732.8	0.13459
-18745.3	18.2061	-18715.1	6.10659	-18706.2	2.30148	-18699.8	1.0141	-18676.1	0.52528	-18568	0.29309	-18655.1	0.20894	-18639.7	0.16108	-18654.6	0.14208	-18663.9	0.13447
-18676.1	18.103	-18645.8	6.06675	-18636.8	2.28593	-18630.6	1.00766	-18606.7	0.52235	-18513.8	0.29188	-18586.1	0.20817	-18591.8	0.16072	-18585.6	0.14183	-18582.9	0.13432
-18603.8	17.9951	-18573.3	6.02612	-18567.3	2.27067	-18558	1.0011	-18540.2	0.51941	-18441.9	0.29046	-18520.1	0.20742	-18519.8	0.16029	-18513.7	0.14157	-18525.9	0.13419
-18537.2	17.8933	-18507	5.98676	-18500.9	2.25545	-18491.7	0.99476	-18471	0.51649	-18373	0.28908	-18451.1	0.20666	-18450.8	0.15989	-18444.7	0.1413	-18454	0.13404
-18468	17.7913	-18437.7	5.94683	-18428.8	2.23983	-18422.4	0.98848	-18398.7	0.5135	-18304	0.28771	-18382.2	0.2059	-18382	0.15946	-18378.8	0.14107	-18388	0.13391
-18398.6	17.6882	-18368.5	5.90779	-18359.4	2.22473	-18356.2	0.98227	-18335.4	0.51076	-18238.2	0.2864	-18313.3	0.20512	-18316	0.15906	-18309.9	0.14079	-18316.2	0.13377
-18332.5	17.5873	-18299.1	5.86828	-18290.2	2.20945	-18283.9	0.97582	-18260.2	0.5077	-18169.3	0.28504	-18241.4	0.20435	-18244.1	0.15865	-18238	0.14055	-18247.3	0.13363
-18260.1	17.4812	-18229.8	5.8291	-18223.9	2.19452	-18217.6	0.96965	-18193.8	0.50492	-18100.5	0.28368	-18175.5	0.2036	-18178.1	0.15824	-18172.1	0.14031	-18181.4	0.13351
-18190.8	17.3778	-18163.3	5.79058	-18151.3	2.17903	-18145.2	0.9632	-18124.4	0.50203	-18019.6	0.28222	-18106.8	0.20283	-18106.4	0.15782	-18100.5	0.14006	-18115.6	0.13337
-18121.3	17.2748	-18091	5.75022	-18085.1	2.16407	-18078.8	0.95697	-18052.1	0.49905	-17962.7	0.28098	-18028.9	0.20204	-18037.5	0.15743	-18034.4	0.13981	-18043.7	0.13324
-18052	17.1714	-18024.8	5.71191	-18015.7	2.14922	-18006.5	0.95063	-17988.8	0.49631	-17893.7	0.27961	-17968.9	0.20133	-17965.6	0.15702	-17965.7	0.13956	-17977.9	0.13308
-17985.8	17.0711	-17952.5	5.67214	-17946.5	2.13371	-17940.3	0.94455	-17919.5	0.4935	-17821.9	0.27818	-17900	0.20052	-17902.7	0.15664	-17896.7	0.13931	-17905.9	0.13295
-17913.5	16.9667	-17883.2	5.63327	-17874.2	2.11343	-17870.9	0.93843	-17847.2	0.49056	-17755.7	0.27692	-17831.2	0.19978	-17833.7	0.15622	-17824.5	0.13906	-17840	0.13281
-17844.3	16.8657	-17813.9	5.59392	-17808	2.10085	-17645.1	0.92157	-17778.1	0.48768	-17689.9	0.27561	-17762.1	0.19907	-17761.7	0.15581	-17758.8	0.13881	-17770.9	0.13267
-17775.1	16.7611	-17747.9	5.55613	-17735.8	2.0879	-17627.1	0.9175	-17711.8	0.48496	-17618	0.27425	-17693.2	0.19833	-17692.8	0.15542	-17689.8	0.13857	-17701.9	0.13253
-17708.8	16.6596	-17678.4	5.51782	-17669.5	2.07535	-17569.8	0.91183	-17639.4	0.48202	-17552.1	0.27296	-17624.3	0.19759	-17626.8	0.15502	-17624	0.13833	-17624.1	0.13239
-17636.5	16.5553	-17609.2	5.4793	-17597.2	2.06029	-17500.6	0.90562	-17573.3	0.47928	-17483.2	0.27163	-17552.2	0.19682	-17557.9	0.15462	-17554.8	0.13808	-17564	0.13226
-17570.3	16.4553	-17540	5.44087	-17531	2.04558	-17428.2	0.89946	-17500.9	0.47644	-17414.2	0.27032	-17486.4	0.1961	-17488.9	0.15422	-17480	0.13782	-17495.1	0.13212
-17500.9	16.3532	-17470.6	5.40248	-17458.6	2.03087	-17361.8	0.89355	-17434.6	0.47365	-17342.4	0.26899	-17417.5	0.19537	-17423.1	0.15383	-17413.9	0.13758	-17426.3	0.13199
-17428.7	16.25	-17401.1	5.3637	-17392.2	2.01607	-17289.4	0.88738	-17365.1	0.47091	-17276.4	0.26768	-17351.6	0.19464	-17354.3	0.15344	-17345.1	0.13732	-17357.4	0.13185
-17359.1	16.1472	-17331.8	5.32557	-17322.9	2.00201	-17223.1	0.88151	-17295.8	0.4681	-17204.4	0.26634	-17282.6	0.1939	-17285.2	0.15303	-17279.3	0.13709	-17285.4	0.13171
-17289.8	16.0449	-17262.5	5.28783	-17256.5	1.98724	-17150.9	0.87534	-17223.4	0.46525	-17138.6	0.26508	-17210.7	0.19317	-17216.3	0.15262	-17210.4	0.13684	-17219.5	0.13156
-17226.6	15.9489	-17193.2	5.2498	-17187.3	1.97305	-17081.6	0.86942	-17157.2	0.46252	-17057.6	0.26365	-17144.7	0.19246	-17147.5	0.15223	-17138.5	0.1366	-17147.6	0.13143
-17154.3	15.8438	-17123.9	5.21183	-17117.9	1.95836	-17014.9	0.86366	-17084.9	0.45981	-17000.8	0.26248	-17075.9	0.19173	-17075.4	0.15184	-17072.5	0.13637	-17084.7	0.1313
-17085	15.7421	-17054.6	5.17348	-17048.7	1.94427	-16948.6	0.85781	-17018.3	0.45704	-16928.8	0.26115	-17003.9	0.19099	-17009.4	0.15146	-17003.6	0.13612	-17012.6	0.13115
-17015.3	15.64	-16985	5.13569	-16976	1.92965	-16876.3	0.85181	-16949	0.4543	-16856.8	0.25976	-16934.8	0.19024	-16940.6	0.15106	-16931.5	0.13587	-16946.7	0.13103
-16946	15.5382	-16915.7	5.09832	-16906.7	1.91535	-16807	0.84593	-16876.6	0.45156	-16793.9	0.25856	-16868.9	0.18955	-16871.5	0.15068	-16865.6	0.13563	-16874.7	0.13088
-16876.6	15.4361	-16849.4	5.06108	-16840.4	1.90113	-16737.7	0.84003	-16810.4	0.44889	-16721.9	0.2573	-16799.9	0.18884	-16802.6	0.15029	-16793.8	0.13538	-16808.7	0.13075
-16810.5	15.3365	-16777.1	5.02247	-16771.2	1.88697	-16668.4	0.83413	-16741.1	0.44614	-16658.9	0.25608	-16731.1	0.18812	-16733.7	0.1499	-16727.7	0.13514	-16736.9	0.13061
-16738.1	15.2343	-16707.7	4.98452	-16701.8	1.87307	-16601.8	0.82843	-16671.8	0.4435	-16587.1	0.25477	-16662.2	0.18741	-16664.7	0.14952	-16658.7	0.13491	-16661.9	0.13046
-16668.8	15.1325	-16638.3	4.94731	-16632.3	1.85847	-16529.5	0.82248	-16605.3	0.44086	-16518.4	0.2535	-16590.3	0.18667	-16595.8	0.14913	-16589.8	0.13467	-16599	0.13033
-16602.2	15.0322	-16571.9	4.9106	-16563	1.84489	-16460.2	0.81671	-16532.9	0.43808	-16449.2	0.25222	-16524.3	0.18598	-16530	0.14875	-16518	0.13441	-16533.3	0.13019
-16530	14.9293	-16502.6	4.87351	-16490.7	1.83042	-16390.9	0.81093	-16463.6	0.43549	-16383.3	0.25098	-16455.3	0.18527	-16458	0.14835	-16452.2	0.13417	-16464.2	0.13005
-16463.7	14.8306	-16430.4	4.8361	-16424.3	1.81699	-16321.6	0.80519	-16397.4	0.43284	-16311.5	0.24969	-16386.6	0.18457	-16392.2	0.14798	-16383.2	0.13393	-16395.3	0.12991
-16394.4	14.7299	-16361	4.79882	-16355	1.80284	-16255.5	0.79958	-16325	0.43017	-16242.4	0.24843	-16317.5	0.18385	-16320.3	0.14757	-16314.2	0.1337	-16323.5	0.12977
-16325	14.6294	-16291.7	4.76215	-16285.8	1.78924	-16186.2	0.79388	-16258.8	0.42757	-16173.4	0.2472	-16251.8	0.18316	-16254.2	0.1472	-16245.3	0.13346	-16257.5	0.12964
-16255.8	14.5292	-16225.7	4.72654	-16216.5	1.77515	-16116.9	0.7882	-16189.7	0.42493	-16107.5	0.24598	-16182.5	0.18248	-16185.1	0.14681	-16179.1	0.13323	-16188.3	0.12949
-16186.6	14.4298	-16156.3	4.68953	-16147.3	1.76144	-16044.5	0.78243	-16120.2	0.42231	-16035.6	0.24472	-16113.7	0.18178	-16113.2	0.14643	-16110.3	0.13298	-16116.4	0.12937
-16117.4	14.33	-16087	4.65274	-16077.9	1.74774	-15978.3	0.77691	-16050.9	0.41968	-15966.7	0.24347	-16044.9	0.18109	-16044.3	0.14607	-16041.3	0.13275	-16050.4	0.12923
-16048	14.2286	-16014.7	4.6156	-16011.6	1.73432	-15906	0.7711	-15984.7	0.41711	-15900.7	0.24221	-15975.9	0.18034	-15975.5	0.14568	-15969.3	0.13252	-15978.6	0.12909
-15978.7	14.1287	-15951.4	4.58104	-15939.3	1.72043	-15839.5	0.76565	-15909.3	0.41442	-15831.7	0.241	-15906.9	0.17966	-15909.4	0.1453	-15903.5	0.13228	-15909.6	0.12895
-15909.4	14.0278	-15879	4.54403	-15869.9	1.70684	-15770.1	0.7601	-15839.7	0.41182	-15762.6	0.23981	-15834.8	0.17898	-15840.5	0.14494	-15834.5	0.13204	-15843.7	0.12881
-15836.8	13.9256	-15809.5	4.50791	-15803.6	1.69355	-15700.8	0.75457	-15773.5	0.40928	-15690.6	0.23856	-15768.8	0.17831	-15759.4	0.14453	-15765.3	0.1318	-15774.5	0.12868
-15773.5	13.831	-15737.2	4.47155	-15734.1	1.68011	-15628.6	0.74886	-15704.1	0.40673	-15627.6	0.23741	-15699.8	0.17763	-15702.5	0.14417	-15696.4	0.13157	-15699.5	0.12854
-15701.2	13.7296	-15673.9	4.43671	-15665	1.66671	-15562.2	0.74343	-15637.9	0.4042	-15555.8	0.23617	-15630.8	0.17694	-15633.4	0.14381	-15630.4	0.13133	-15639.6	0.12841
-15635	13.6325	-15604.6	4.40065	-15592.6	1.65285	-15495.9	0.73806	-15565.6	0.40163	-15489.8	0.23497	-15564.9	0.17626	-15561.5	0.14344	-15561.5	0.1311	-15570.8	0.12826
-15565.6	13.5332	-15535.4	4.36528	-15526.4	1.64002	-15423.6	0.73248	-15496.3	0.39902	-15418	0.23374	-15495.9	0.17558	-15495.6	0.14306	-15489.5	0.13086	-15498.8	0.12812
-15493.3	13.4313	-15466	4.32971	-15453.9	1.62623	-15354.3	0.72703	-15426.9	0.39652	-15351.8	0.23257	-15424	0.1749	-15426.5	0.1427	-15420.6	0.13061	-15432.7	0.12798
-15427.1	13.334	-15396.7	4.29353	-15387.7	1.61329	-15288.1	0.72167	-15360.7	0.39407	-15280	0.23137	-15355	0.17421	-15357.5	0.14232	-15354.6	0.13039	-15363.8	0.12785
-15357.6	13.2357	-15324.3	4.25759	-15315.3	1.59987	-15218.8	0.71627	-15288.3	0.39152	-15210.9	0.23016	-15286	0.17356	-15288.7	0.14195	-15282.6	0.13015	-15294.7	0.12771
-15285.4	13.1348	-15258.1	4.22295	-15252.2	1.5873	-15146.4	0.71081	-15222.1	0.38902	-15145.1	0.22899	-15217.1	0.17288	-15222.7	0.14158	-15213.6	0.12992	-15225.7	0.12757
-15222.3	13.041	-15188.7	4.1875	-15176.8	1.57374	-15079.9	0.70555	-15149.8	0.38651	-15064.1	0.22769	-15148	0.17221	-15150.8	0.1412	-15147.7	0.12969	-15154	0.12743
-15149.6	12.9381	-15119.5	4.15249	-15113.5	1.5612	-15010.6	0.69981	-15083.2	0.38399	-15007.2	0.22661	-15070.2	0.17151	-15084.7	0.14086	-15075.7	0.12946	-15085	0.1273
-15080.2	12.8394	-15046.9	4.11719	-15041	1.54802	-14938.3	0.69297	-15013.9	0.3816	-14935.3	0.22537	-15013.2	0.17088	-15012.9	0.14049	-15009.9	0.12923	-15018.9	0.12716
-15011	12.7432	-14980.6	4.08297	-14974.5	1.53529	-14871.9	0.68834	-14944.6	0.3791	-14866.5	0.22421	-14941.5	0.1702	-14944.1	0.14013	-14940.9	0.12899	-14950.2	0.12702
-14941.6	12.6459	-14911.3	4.0483	-14902.2	1.5222	-14799.7	0.6836	-14875.3	0.37662	-14800.4	0.2231	-14875.7	0.16958	-14875.1	0.13976	-14869	0.12876	-14881.2	0.12689
-14872.4	12.5471	-14845	4.01438	-14836	1.50962	-14730.4	0.67879	-14806	0.37417	-14731.6	0.22195	-14803.5	0.1689	-14800.2	0.13938	-14803.3	0.12854	-14815.4	0.12676
-14802.9	12.4486	-14769.7	3.97829	-14763.9	1.49674	-14664.1	0.67372	-14736.7	0.37175	-14662.6	0.2208	-14737.7	0.16826	-14740.1	0.13904	-14734.2	0.12831	-14731.5	0.12659
-14733.7	12.3509	-14703.6	3.94496	-14694.6	1.48399	-14594.9	0.66843	-14664.3	0.36932	-14593.4	0.21963	-14665.7	0.16759	-14671.2	0.13867	-14665.3	0.12807	-14674.5	0.12648
-14667.7	12.257	-14637.3	3.9114	-14628.2	1.47138	-14525.5	0.66324	-14598.2	0.36688	-14521.6	0.21845	-14599.7	0.16695	-14602.1	0.13832	-14593.2	0.12784	-14605.5	0.12634
-14595.3	12.1579	-14564.9	3.87629	-14559.1	1.45901	-14453.2	0.65794	-14531.9	0.36459	-14455.7	0.21731	-14530.7	0.1663	-14533.3	0.13798	-14527.3	0.12762	-14536.4	0.1262
-14528.9	12.0621	-14498.7	3.84295	-14489.8	1.44619	-14387	0.65282	-14462.7	0.36212	-14386.8	0.21617	-14461.8	0.16567	-14464.4	0.13761	-14455.3	0.12736	-14470.4	0.12607
-14456.6	11.9631	-14426.4	3.80842	-14417.3	1.43368	-14320.5	0.64778	-14390.3	0.35969	-14317.8	0.21503	-14392.8	0.16502	-14395.3	0.13726	-14389.4	0.12715	-14401.6	0.12593
-14387.6	11.8671	-14360.1	3.7756	-14350.9	1.4212	-14248.1	0.64267	-14320.8	0.35731	-14248.8	0.2139	-14323.9	0.16437	-14326.4	0.13689	-14320.4	0.12692	-14332.9	0.12578
-14320.7	11.7719	-14287.5	3.74119	-14281.4	1.40876	-14181.8	0.63764	-14251.4	0.3549	-14183	0.21279	-14257.8	0.16376	-14260.4	0.13652	-14254.5	0.1267	-14260.6	0.12564
-14248.5	11.6743	-14221.2	3.70799	-14212.3	1.39643	-14109.5	0.63239	-14179.1	0.35249	-14102.2	0.21157	-14186.1	0.1631	-14188.7	0.13616	-14185.7	0.12648	-14195	0.12552
-14182.3	11.579	-14151.9	3.67456	-14142.6	1.38411	-14040.2	0.62742	-14115.8	0.35016	-14042.2	0.21052	-14111.1	0.16244	-14119.7	0.13582	-14116.7	0.12625	-14125.8	0.12539
-14112.8	11.4831	-14079.7	3.64064	-14073.7	1.37214	-13973.9	0.62244	-14046.5	0.34784	-13973.3	0.20941	-14051.2	0.16182	-14050.7	0.13548	-14047.9	0.12602	-14057.1	0.12525
-14043.7	11.3875	-14013.3	3.60771	-14003.9	1.3595	-13904.2	0.61745	-13977.3	0.34553	-13907.4	0.20827	-13979.2	0.16117	-13984.9	0.13513	-13978.9	0.12579	-13988	0.1251
-13971.2	11.2899	-13944	3.57476	-13934.6	1.34758	-13831.9	0.61232	-13904.5	0.34315	-13835.4	0.20717	-13910.3	0.16056	-13915.8	0.13477	-13909.9	0.12556	-13919.1	0.12497
-13907.5	11.1981	-13874.3	3.54199	-13865.3	1.33569	-13765.6	0.60751	-13838.1	0.34081	-13769.3	0.2061	-13844.4	0.15994	-13840.9	0.1344	-13841	0.12534	-13850.1	0.12483
-13835.3	11.1011	-13804.9	3.50844	-13793	1.32321	-13696.4	0.6025	-13766.2	0.33851	-13700.3	0.20499	-13772.4	0.1593	-13777.9	0.13408	-13769	0.12512	-13769.2	0.12468
-13765.9	11.0062	-13735.7	3.47593	-13726.9	1.31146	-13627	0.59756	-13699.9	0.33617	-13631.5	0.2039	-13706.5	0.15869	-13702.9	0.13372	-13688	0.12485	-13712.1	0.12455
-13696.8	10.9109	-13666.5	3.44393	-13654.4	1.29931	-13557.8	0.5927	-13630.5	0.33387	-13562.5	0.2028	-13634.4	0.15805	-13639.9	0.13338	-13631	0.12464	-13646	0.12441
-13627.5	10.8154	-13597.1	3.41115	-13591.1	1.2879	-13488.1	0.58785	-13561	0.3316	-13493.5	0.2017	-13565.5	0.15743	-13571.1	0.13304	-13565.1	0.12444	-13574.3	0.12427
-13558.1	10.7219	-13527.6	3.37849	-13518.3	1.27582	-13415.7	0.58284	-13488.5	0.32931	-13424.8	0.20063	-13499.5	0.15683	-13502.1	0.1327	-13496.2	0.12421	-13505.3	0.12414
-13485.3	10.6267	-13458.1	3.34621	-13452.2	1.26423	-13349.6	0.57808	-13422.2	0.32712	-13355.7	0.19955	-13430.7	0.15622	-13433.2	0.13235	-13427.3	0.12399	-13439.5	0.124
-13419.1	10.5348	-13389	3.31419	-13379.8	1.25228	-13280.3	0.57328	-13352.9	0.32482	-13286.9	0.19847	-13358.8	0.15558	-13364.3	0.13203	-13358.4	0.12377	-13364.7	0.12386
-13350	10.4413	-13319.6	3.28231	-13310.3	1.24039	-13211	0.56847	-13283.8	0.32258	-13217.9	0.19741	-13289.9	0.15497	-13292.4	0.13165	-13292.7	0.12354	-13301.7	0.12372
-13280.6	10.3472	-13253.4	3.25117	-13241.3	1.22901	-13141.8	0.56373	-13217.5	0.32036	-13134.1	0.19622	-13220.9	0.15436	-13226.5	0.1313	-13220.5	0.12331	-13229.7	0.12359
-13211	10.2537	-13181.1	3.21895	-13175	1.21745	-13075.5	0.55907	-13145.1	0.31811	-13080.1	0.19526	-13139.9	0.15369	-13157.5	0.13098	-13154.6	0.12309	-13163.6	0.12345
-13142.3	10.1615	-13114.9	3.18803	-13105.8	1.20618	-13003.2	0.55424	-13078.8	0.31593	-13014.1	0.19422	-13083.1	0.15312	-13088.6	0.13064	-13085.7	0.12287	-13091.8	0.1233
-13075.9	10.0695	-13042.5	3.15604	-13036.3	1.19447	-12936.9	0.54954	-13006.3	0.31369	-12939.1	0.19309	-13017	0.15254	-13019.6	0.1303	-13016.7	0.12266	-13025.7	0.12317
-13006.4	9.97755	-12976.3	3.12534	-12967.4	1.1831	-12864.6	0.54479	-12940.2	0.31148	-12876	0.1921	-12945.1	0.15194	-12953.5	0.12998	-12944.6	0.12243	-12953.8	0.12303
-12934.3	9.88404	-12904.1	3.0933	-12898	1.17174	-12798.4	0.54029	-12868	0.30924	-12804.3	0.19106	-12879.1	0.15137	-12878.7	0.12962	-12875.8	0.12222	-12887.9	0.1229
-12868.1	9.79347	-12837.7	3.06262	-12832.2	1.16051	-12725.6	0.53552	-12798.6	0.30711	-12738.3	0.19002	-12810.2	0.15077	-12812.7	0.1293	-12806.9	0.12199	-12807	0.12275
-12798.8	9.70218	-12768.2	3.03169	-12758.9	1.1492	-12659.4	0.53094	-12732.2	0.30496	-12666.4	0.18897	-12741.3	0.15016	-12746.9	0.12898	-12737.9	0.12176	-12747	0.12262
-12732.1	9.61093	-12698.9	3.00123	-12689.8	1.13798	-12590.2	0.52633	-12662.6	0.30277	-12597.3	0.18794	-12672.4	0.14959	-12677.9	0.12863	-12656.9	0.12153	-12678.1	0.12248
-12659.6	9.51749	-12629.5	2.97052	-12620.5	1.12687	-12520.9	0.52179	-12593.5	0.30065	-12531.5	0.18692	-12603.3	0.14898	-12605.8	0.1283	-12599.9	0.12133	-12612.1	0.12235
-12590.7	9.42651	-12560.3	2.94012	-12551.1	1.11596	-12448.7	0.5172	-12524.3	0.29851	-12462.5	0.18591	-12537.4	0.14841	-12540	0.12797	-12531.1	0.1211	-12543.3	0.12221
-12521.4	9.33568	-12490.9	2.91002	-12481.8	1.10477	-12382.2	0.51271	-12454.9	0.29638	-12396.6	0.18492	-12468.4	0.14783	-12471	0.12764	-12462.1	0.12089	-12474.2	0.12207
-12448.9	9.24252	-12421.6	2.8795	-12412.6	1.09397	-12312.9	0.50822	-12385.5	0.29422	-12324.5	0.18388	-12399.5	0.14724	-12402	0.12732	-12396	0.12068	-12405.3	0.12194
-12382.5	9.15362	-12352.3	2.84913	-12346.3	1.08288	-12243.5	0.50363	-12316.4	0.29211	-12252.7	0.18283	-12330.5	0.14667	-12333.1	0.12696	-12330.1	0.12047	-12336.2	0.1218
-12316.3	9.0665	-12282.9	2.81928	-12274.1	1.07202	-12171.4	0.49915	-12090.2	0.28628	-12183.6	0.18183	-12258.5	0.14608	-12264.1	0.12662	-12261.2	0.12024	-12267.4	0.12166
-12243.9	8.97488	-12213.7	2.78951	-12207.6	1.06141	-12105	0.4948	-12069.1	0.28482	-12114.6	0.18081	-12180.6	0.14546	-12195.1	0.12633	-12189	0.12003	-12198.2	0.12152
-12018	8.72989	-12144.3	2.75986	-12135.3	1.05046	-12032.6	0.49029	-12012.1	0.28292	-12051.7	0.17986	-12123.6	0.14492	-12126.1	0.126	-12123.2	0.11982	-12129.4	0.12138
-11999.6	8.67023	-12075	2.73032	-12066	1.03977	-11966.1	0.48596	-11945.5	0.28087	-11979.7	0.17881	-12054.6	0.14434	-12057.2	0.12568	-12051.2	0.1196	-12063.3	0.12124
-11942.4	8.5871	-12008.8	2.70175	-12002.7	1.0293	-11896.9	0.48154	-11876.1	0.2788	-11913.9	0.17786	-11985.7	0.14378	-11988.1	0.12536	-11982.2	0.11937	-11991.4	0.12109
-11873.2	8.49838	-11936.3	2.67187	-11930	1.01848	-11830.6	0.47732	-11803.9	0.27672	-11842	0.17689	-11916.8	0.14321	-11919.3	0.12503	-11913.3	0.11916	-11922.6	0.12096
-11804	8.41027	-11713.2	2.59128	-11860.9	1.00798	-11758.3	0.4729	-11737.4	0.27472	-11776.3	0.17592	-11847.9	0.14265	-11841.6	0.1247	-11847.6	0.11893	-11856.6	0.12082
-11737.5	8.32395	-11692.1	2.57164	-11791.6	0.99748	-11691.9	0.46862	-11668.1	0.27272	-11704.2	0.17492	-11782	0.1421	-11784.6	0.12439	-11775.6	0.11873	-11787.8	0.12068
-11668.2	8.23764	-11634.9	2.54515	-11722.3	0.98726	-11622.7	0.46439	-11598.9	0.27067	-11638.2	0.17399	-11710.1	0.14154	-11715.6	0.12407	-11697.8	0.1185	-11718.9	0.12055
-11596	8.1492	-11568.7	2.51721	-11653	0.9767	-11553.5	0.46006	-11529.8	0.26868	-11569.3	0.173	-11641.1	0.14098	-11643.7	0.12376	-11640.8	0.11829	-11652.9	0.12041
-11529.8	8.06283	-11499.5	2.48885	-11586.8	0.9666	-11484.2	0.45584	-11463.3	0.26671	-11497.3	0.17203	-11572.1	0.14042	-11574.7	0.12344	-11571.6	0.11808	-11580.8	0.12027
-11457.4	7.97395	-11427	2.46008	-11514.4	0.95635	-11415	0.45166	-11391.3	0.2647	-11428.1	0.17106	-11506.3	0.13988	-11505.8	0.1231	-11505.8	0.11786	-11512	0.12013
-11391.2	7.88929	-11360.9	2.43257	-11448	0.94617	-11339.6	0.44725	-11322	0.26274	-11365.4	0.17014	-11434.1	0.13933	-11439.8	0.12279	-11433.8	0.11766	-11439.8	0.11998
-11321.7	7.80307	-11288.4	2.40357	-11376	0.93586	-11276.2	0.44321	-11255.5	0.26082	-11293.4	0.16918	-11365.2	0.13876	-11367.7	0.12247	-11364.8	0.11744	-11374	0.11985
-11252.5	7.71714	-11222.1	2.37624	-11309.5	0.92596	-11206.8	0.43907	-11186.1	0.25881	-11212.5	0.16814	-11299.3	0.13823	-11301.8	0.12216	-11292.8	0.11723	-11305	0.11971
-11183	7.62567	-11152.6	2.34854	-11237.2	0.9157	-11137.4	0.43494	-11116.5	0.25686	-11152.5	0.16727	-11218.3	0.13766	-11232.9	0.12186	-11229.9	0.11702	-11233	0.11957
-11113.8	7.51782	-11083.3	2.32108	-11167.9	0.90556	-11068.2	0.43082	-11044.3	0.25489	-11086.5	0.16636	-11161.4	0.13714	-11160.8	0.12153	-11158	0.11679	-11164.1	0.11942
-11044.4	7.44329	-11014.1	2.28816	-10944.8	0.87877	-10998.8	0.42674	-10978.2	0.25298	-11020.7	0.16537	-11089.5	0.13656	-11095	0.12124	-11088.8	0.11659	-11101.1	0.11928
-10975.1	7.36894	-10941.8	2.25844	-10920.6	0.87177	-10929.6	0.42268	-10911.7	0.2511	-10945.8	0.16446	-11023.5	0.13606	-11026.1	0.12092	-11020.1	0.11638	-11029.3	0.11914
-10908.8	7.29174	-10875.5	2.23504	-10866.5	0.86288	-10860.2	0.41865	-10839.4	0.24915	-10882.7	0.16359	-10951.7	0.13552	-10957	0.12061	-10951.1	0.11617	-10960.3	0.11901
-10839.3	7.2072	-10805.9	2.21132	-10796.8	0.85317	-10793.6	0.41467	-10770.1	0.24726	-10810.8	0.16266	-10885.7	0.135	-10882.1	0.12028	-10885.3	0.11596	-10894.4	0.11888
-10767	7.12237	-10736.6	2.18588	-10727.5	0.84362	-10721.3	0.41055	-10697.2	0.24533	-10741.9	0.16174	-10816.7	0.13446	-10819.1	0.11999	-10813.2	0.11574	-10822.5	0.11874
-10697.6	7.03809	-10670.3	2.16003	-10658.1	0.83396	-10652	0.40659	-10634.4	0.24354	-10672.9	0.16084	-10747.8	0.13394	-10750.2	0.11968	-10735.4	0.11551	-10756.4	0.1186
-10631.5	6.95744	-10597.9	2.13305	-10592	0.82466	-10585.7	0.40279	-10562.1	0.24162	-10606.9	0.15994	-10678.8	0.13341	-10678.2	0.11937	-10678.4	0.11532	-10684.5	0.11845
-10562.1	6.87516	-10528.7	2.10655	-10516.6	0.81496	-10516.5	0.39885	-10492.7	0.23977	-10537.9	0.15905	-10609.7	0.13289	-10612.2	0.11907	-10606.3	0.11509	-10618.4	0.11831
-10486.7	6.78881	-10462.5	2.08097	-10453.2	0.80589	-10447	0.39488	-10426.2	0.23793	-10469	0.15816	-10543.8	0.13238	-10543.2	0.11876	-10540.4	0.11489	-10546.6	0.11817
-10423.2	6.70926	-10392.9	2.05496	-10383.9	0.79643	-10377.6	0.39099	-10353.9	0.23606	-10397	0.15724	-10471.8	0.13183	-10477.3	0.11847	-10468.4	0.11469	-10480.6	0.11802
-10350.7	6.62577	-10323.5	2.0291	-10314.6	0.78728	-10308.3	0.38712	-10284.6	0.23421	-10328	0.15636	-10405.9	0.13133	-10408.3	0.11815	-10402.4	0.11448	-10408.6	0.11789
-10281.6	6.54554	-10254.3	2.00313	-10245.3	0.77807	-10239	0.3833	-10215.1	0.2324	-10238.3	0.15534	-10336.9	0.13081	-10339.4	0.11786	-10333.5	0.11427	-10342.7	0.11774
-10215.4	6.46687	-10185	1.97766	-10176	0.76895	-10169.7	0.37947	-10146	0.23058	-10190.4	0.1546	-10268.1	0.1303	-10264.8	0.11755	-10264.8	0.11407	-10273.9	0.11762
-10145.9	6.38661	-10112.6	1.95201	-10106.7	0.75987	-10100.4	0.37568	-10079.5	0.22881	-10121.4	0.15373	-10199.3	0.1298	-10201.6	0.11726	-10192.8	0.11384	-10205.1	0.11747
-10076.5	6.30602	-10046.7	1.92705	-10040.5	0.75106	-10028.2	0.37185	-10010.5	0.22701	-10055.6	0.15286	-10130.4	0.12929	-10132.9	0.11696	-10123.9	0.11364	-10136.1	0.11732
-10007.2	6.22665	-9977.13	1.902	-9970.89	0.74169	-9961.97	0.36824	-9937.95	0.22519	-9986.63	0.15201	-10061.3	0.12879	-10063.8	0.11666	-10061.1	0.11344	-10067.1	0.11717
-9938.26	6.14641	-9907.83	1.87729	-9899.07	0.7298	-9892.66	0.36444	-9871.54	0.22348	-9920.74	0.15118	-9992.34	0.12829	-9997.88	0.11638	-9988.98	0.11323	-9995.15	0.11704
-9871.93	6.06875	-9838.38	1.85252	-9829.59	0.722	-9823.24	0.36074	-9799.72	0.22168	-9848.64	0.1503	-9923.56	0.12778	-9925.96	0.11608	-9917.03	0.11301	-9920.22	0.11688
-9799.52	5.98844	-9769.21	1.8277	-9760.24	0.7142	-9757.1	0.35709	-9736.26	0.22001	-9779.72	0.14945	-9854.21	0.12728	-9856.95	0.11577	-9850.95	0.11281	-9863.19	0.11678
-9730.25	5.90946	-9699.98	1.80305	-9691.01	0.70642	-9684.62	0.35338	-9663.64	0.21822	-9710.66	0.14861	-9785.38	0.12678	-9784.97	0.11547	-9775.99	0.1126	-9791.2	0.11662
-9660.65	5.83112	-9630.4	1.77869	-9624.29	0.69775	-9618.25	0.34985	-9594.31	0.2165	-9644.71	0.14778	-9713.42	0.12627	-9721.99	0.1152	-9713.09	0.11238	-9725.25	0.11649
-9591.6	5.75395	-9563.85	1.75517	-9552.24	0.68913	-9542.8	0.34608	-9525.27	0.21477	-9572.77	0.14692	-9647.46	0.12578	-9650	0.11489	-9644.1	0.11218	-9653.23	0.11634
-9525.33	5.6779	-9491.85	1.73053	-9485.83	0.68059	-9479.55	0.34267	-9458.91	0.21308	-9506.74	0.14611	-9578.56	0.1253	-9584.04	0.11462	-9578.25	0.11198	-9587.23	0.1162
-9453.11	5.60002	-9425.55	1.70706	-9416.68	0.67223	-9410.28	0.33905	-9386.52	0.21135	-9437.75	0.14529	-9509.6	0.12483	-9512.18	0.1143	-9509.22	0.11179	-9518.43	0.11606
-9383.72	5.52279	-9353.1	1.68311	-9344.26	0.6635	-9338	0.33545	-9317.16	0.20967	-9365.85	0.14446	-9440.57	0.12433	-9443.06	0.11402	-9440.12	0.11159	-9449.33	0.11591
-9317.46	5.44885	-9286.59	1.65981	-9277.87	0.65537	-9271.35	0.332	-9247.72	0.208	-9287.75	0.14359	-9374.54	0.12385	-9377.06	0.11372	-9371.14	0.11138	-9380.39	0.11577
-9248.03	5.37404	-9214.25	1.63604	-9208.28	0.64687	-9202.13	0.32855	-9181.18	0.20635	-9230.76	0.14283	-9302.65	0.12335	-9308.21	0.11346	-9302.21	0.11117	-9311.38	0.11563
-9178.16	5.29797	-9147.96	1.61323	-9138.89	0.63876	-9129.74	0.32496	-9108.84	0.20466	-9161.86	0.14202	-9227.65	0.12283	-9239.19	0.11317	-9233.19	0.11096	-9242.3	0.11548
-9109.01	5.22294	-9075.9	1.58991	-9069.46	0.6304	-9060.43	0.32154	-9039.9	0.20297	-9092.93	0.14119	-9167.73	0.12239	-9167.17	0.11286	-9164.25	0.11077	-9173.47	0.11535
-9036.81	5.1481	-9009.39	1.56763	-9000.44	0.62229	-8997.04	0.31827	-8970.33	0.20135	-9021.07	0.14039	-9095.86	0.12193	-9098.28	0.11258	-9095.22	0.11057	-9101.57	0.1152
-8970.51	5.075	-8940.19	1.54495	-8931.22	0.61433	-8924.83	0.31477	-8903.9	0.19975	-8954.94	0.13962	-9029.73	0.12146	-9032.13	0.11229	-9026.15	0.11035	-9035.33	0.11506
-8900.95	5.00101	-8870.61	1.52216	-8861.85	0.60617	-8855.2	0.31139	-8834.6	0.19815	-8883	0.13881	-8957.78	0.12099	-8963.26	0.11202	-8957.38	0.11015	-8948.51	0.11489
-8828.66	4.92672	-8804.26	1.50005	-8792.28	0.59818	-8785.97	0.30803	-8765.27	0.19652	-8817.09	0.13805	-8891.67	0.12055	-8894.31	0.11173	-8891.23	0.10995	-8897.49	0.11476
-8762.16	4.85443	-8729.18	1.47707	-8725.82	0.59054	-8716.62	0.30469	-8696.28	0.19492	-8748.23	0.13728	-8822.9	0.12007	-8822.3	0.11144	-8810.33	0.10973	-8825.47	0.11462
-8693.13	4.78225	-8662.66	1.45565	-8653.84	0.58243	-8647.45	0.30131	-8626.69	0.19333	-8679.44	0.13649	-8753.78	0.11961	-8756.29	0.11116	-8753.35	0.10955	-8762.56	0.11448
-8626.55	4.71162	-8590.56	1.43362	-8587.37	0.57478	-8575.07	0.29804	-8557.33	0.19174	-8610.44	0.13574	-8685.18	0.11916	-8687.58	0.11088	-8681.72	0.10934	-8690.75	0.11433
-8554.42	4.63903	-8527.04	1.4127	-8515.15	0.5668	-8508.95	0.29488	-8485.14	0.19012	-8541.54	0.13497	-8616.25	0.1187	-8618.76	0.11061	-8615.8	0.10911	-8624.96	0.1142
-8488.27	4.56944	-8454.87	1.39061	-8445.77	0.55914	-8439.65	0.29164	-8416.07	0.18856	-8469.49	0.13419	-8547.26	0.11823	-8552.78	0.11033	-8543.72	0.10891	-8553.05	0.11405
-8415.96	4.49762	-8388.53	1.36945	-8376.53	0.55167	-8370.29	0.28838	-8349.54	0.18707	-8403.57	0.13345	-8481.25	0.11779	-8480.87	0.11005	-8474.84	0.10872	-8484.12	0.11389
-8349.68	4.42886	-8316.38	1.34792	-8310.29	0.54427	-8303.98	0.28527	-8277.28	0.1855	-8334.58	0.1327	-8409.27	0.11734	-8411.89	0.10976	-8405.76	0.10854	-8417.99	0.11377
-8280.37	4.35878	-8246.85	1.3271	-8241.01	0.53678	-8077.85	0.27659	-8210.67	0.18399	-8268.53	0.13197	-8340.38	0.11689	-8339.81	0.10949	-8336.92	0.10831	-8346.16	0.11362
-8211.16	4.28934	-8180.69	1.30662	-8171.86	0.52933	-8053.71	0.27428	-8141.62	0.18246	-8199.7	0.13123	-8256.31	0.11638	-8273.89	0.10922	-8270.85	0.10812	-8279.94	0.11348
-8141.8	4.22137	-8105.35	1.28481	-8099.42	0.5217	-7999.5	0.27154	-8072.14	0.18093	-8130.7	0.13047	-8205.3	0.11598	-8207.87	0.10895	-8198.89	0.10791	-8211.15	0.11332
-8069.13	4.15123	-8042.02	1.26511	-8032.85	0.51463	-7933.16	0.26854	-8002.98	0.17943	-8058.73	0.12973	-8136.47	0.11554	-8138.78	0.10867	-8132.92	0.10771	-8142.17	0.11318
-8002.82	4.08394	-7972.68	1.24493	-7963.55	0.50725	-7860.89	0.26543	-7936.77	0.17798	-7992.77	0.12903	-8064.38	0.11511	-8069.94	0.10841	-8063.95	0.10751	-8073.32	0.11303
-7933.43	4.01666	-7903.2	1.22477	-7894.28	0.50007	-7791.54	0.26243	-7864.47	0.17647	-7920.94	0.1283	-7995.51	0.11469	-8001.08	0.10813	-7998.11	0.10731	-7986.09	0.11288
-7864.37	3.94998	-7834.05	1.20461	-7824.89	0.49306	-7724.98	0.25951	-7797.8	0.17505	-7857.99	0.1276	-7929.56	0.11425	-7929.04	0.10785	-7926.08	0.10711	-7938.34	0.11275
-7794.95	3.88357	-7764.68	1.18484	-7752.69	0.48572	-7655.59	0.25647	-7725.41	0.17356	-7786	0.12688	-7860.66	0.11383	-7863.29	0.10758	-7848.3	0.10688	-7866.4	0.1126
-7725.5	3.81761	-7692.14	1.16474	-7689.07	0.47897	-7586.34	0.25356	-7656.05	0.1721	-7717.06	0.12619	-7791.73	0.1134	-7794.21	0.10732	-7791.35	0.10669	-7797.41	0.11246
-7656.1	3.75215	-7622.76	1.14533	-7616.74	0.47187	-7514.07	0.25059	-7589.44	0.17068	-7648.17	0.12548	-7722.87	0.11297	-7725.24	0.10706	-7722.41	0.10651	-7728.39	0.11231
-7586.88	3.6873	-7556.45	1.12634	-7550.44	0.46514	-7447.7	0.24775	-7520.46	0.16926	-7579.12	0.12478	-7650.84	0.11253	-7656.33	0.10678	-7650.39	0.10629	-7659.49	0.11215
-7517.5	3.62286	-7487.21	1.10711	-7478.38	0.45818	-7381.39	0.24491	-7448.07	0.16783	-7507.23	0.12407	-7584.82	0.11211	-7587.39	0.10651	-7584.4	0.10609	-7590.62	0.11201
-7448.1	3.55892	-7414.81	1.08801	-7411.8	0.45143	-7308.94	0.24199	-7378.9	0.16643	-7444.18	0.12339	-7515.95	0.1117	-7521.45	0.10624	-7512.51	0.10588	-7521.75	0.11186
-7378.85	3.49553	-7348.34	1.06952	-7342.25	0.44493	-7236.58	0.23912	-7312.45	0.16507	-7375.22	0.1227	-7449.89	0.11128	-7452.35	0.10596	-7446.48	0.1057	-7455.6	0.11171
-7312.4	3.43366	-7278.96	1.05094	-7270.11	0.43805	-7170.25	0.23636	-7242.88	0.16365	-7303.4	0.12202	-7377.85	0.11087	-7380.44	0.10572	-7374.45	0.10548	-7383.7	0.11157
-7243.03	3.37078	-7212.65	1.03297	-7203.57	0.43147	-7098.07	0.23348	-7173.51	0.16228	-7237.36	0.12135	-7305.86	0.11043	-7311.53	0.10544	-7308.58	0.10529	-7317.72	0.11143
-7170.46	3.30747	-7143.41	1.01439	-7134.59	0.42505	-7031.7	0.23079	-7104.29	0.16091	-7168.37	0.12059	-7242.96	0.11002	-7242.5	0.10517	-7236.59	0.1051	-7248.75	0.11128
-7104.23	3.24748	-7071.03	0.9959	-7064.92	0.4185	-6962.5	0.22813	-7035.01	0.15956	-7099.68	0.11999	-7174.07	0.10962	-7173.51	0.1049	-7167.61	0.10489	-7179.71	0.11113
-7032.02	3.1854	-7004.82	0.97847	-6995.58	0.41219	-6893.21	0.2254	-6965.84	0.15822	-7030.74	0.11936	-7105.35	0.10923	-7107.81	0.10465	-7101.84	0.10469	-7111.03	0.11098
-6965.68	3.12641	-6935.5	0.96078	-6926.64	0.40576	-6823.93	0.22272	-6896.46	0.15691	-6958.87	0.1187	-7033.29	0.10882	-7020.84	0.10435	-7029.91	0.1045	-7042.07	0.11083
-6896.46	3.06646	-6863.54	0.94298	-6857.25	0.39946	-6757.68	0.22012	-6827.13	0.15557	-6892.86	0.11806	-6964.37	0.10842	-6966.9	0.10412	-6960.96	0.10429	-6964.2	0.11067
-6827.25	3.0075	-6796.8	0.92585	-6788.07	0.39328	-6688.33	0.21745	-6760.95	0.15428	-6820.85	0.1174	-6898.61	0.10802	-6901	0.10386	-6883.09	0.10407	-6904.1	0.11054
-6758.12	2.94858	-6724.57	0.90838	-6718.74	0.38721	-6616.04	0.21476	-6688.94	0.15297	-6751.87	0.11677	-6826.52	0.10761	-6829	0.10361	-6826.08	0.10388	-6835.21	0.11037
-6685.94	2.88964	-6658.2	0.89167	-6649.46	0.38101	-6549.47	0.21225	-6622.35	0.15172	-6685.86	0.11614	-6760.59	0.10723	-6760.1	0.10335	-6757.04	0.10369	-6763.41	0.11023
-6619.31	2.8326	-6589.1	0.87484	-6580.03	0.37507	-6477.16	0.20963	-6549.98	0.15041	-6616.94	0.11552	-6688.56	0.10682	-6694.05	0.10309	-6688.01	0.10349	-6697.22	0.11008
-6549.86	2.77561	-6362.93	0.82849	-6510.43	0.36898	-6407.78	0.20708	-6483.52	0.14915	-6545.03	0.11488	-6619.57	0.10643	-6621.97	0.10281	-6616.04	0.10328	-6631.27	0.10994
-6480.49	2.71796	-6335.84	0.81202	-6441.24	0.36318	-6341.62	0.20464	-6414.16	0.1479	-6479.11	0.11427	-6550.69	0.10603	-6559.12	0.10257	-6550.1	0.10309	-6559.35	0.10976
-6411.39	2.65944	-6284.62	0.79896	-6372.11	0.35722	-6272.31	0.20214	-6344.92	0.14665	-6401.04	0.11362	-6484.64	0.10567	-6484.12	0.1023	-6481.17	0.10289	-6493.43	0.10961
-6341.98	2.58845	-6218.25	0.78497	-6305.19	0.35153	-6202.95	0.19969	-6275.52	0.14543	-6344.16	0.11304	-6415.7	0.10526	-6418.15	0.10205	-6415.26	0.10269	-6421.34	0.10947
-6272.48	2.53993	-6148.53	0.77087	-6233.33	0.3456	-6130.47	0.19717	-6206.34	0.14419	-6271.61	0.11242	-6334.61	0.10485	-6349.18	0.1018	-6343.29	0.10249	-6355.46	0.10932
-6203.68	2.49183	-6082.4	0.75628	-6166.82	0.34014	-6064.12	0.1948	-6133.94	0.14295	-6202.65	0.11176	-6277.08	0.10451	-6282.46	0.10154	-6276.65	0.10229	-6282.84	0.10917
-5977.09	2.35146	-6010.1	0.74069	-6097.38	0.33452	-5994.84	0.19238	-6067.25	0.14175	-6133.73	0.1112	-6208.27	0.10413	-6207.72	0.10128	-6207.72	0.10208	-6216.98	0.10901
-5953.11	2.31271	-5940.76	0.72567	-6028.31	0.32888	-5922.59	0.18998	-5995.15	0.14053	-6067.77	0.11064	-6139.23	0.10374	-6144.74	0.10104	-6135.81	0.10187	-6144.96	0.10886
-5901.71	2.26614	-5868.46	0.71055	-5958.99	0.3235	-5859.23	0.18771	-5931.84	0.13941	-5995.83	0.11004	-6073.31	0.10337	-6060.79	0.10075	-6069.9	0.10168	-6078.92	0.1087
-5829.52	2.21394	-5804.87	0.69623	-5889.39	0.31806	-5783.72	0.18532	-5859.52	0.13822	-5926.69	0.10945	-6004.32	0.10301	-6003.93	0.10051	-6000.96	0.10148	-6001.15	0.10854
-5763.04	2.16396	-5729.55	0.68096	-5820.05	0.31269	-5717.4	0.18304	-5793.08	0.13707	-5860.76	0.1089	-5932.34	0.10262	-5934.76	0.10026	-5925.87	0.10126	-5941.11	0.1084
-5693.75	2.11373	-5666.29	0.66692	-5750.77	0.30729	-5648.06	0.18078	-5720.79	0.1359	-5791.8	0.10832	-5866.4	0.10226	-5865.97	0.1	-5862.79	0.10106	-5872.04	0.10824
-5627.35	2.06461	-5594.16	0.65244	-5681.44	0.30207	-5578.67	0.17851	-5654.49	0.1348	-5719.86	0.10774	-5794.43	0.10189	-5799.88	0.09977	-5790.96	0.10086	-5800.1	0.10808
-5558.16	2.01541	-5524.8	0.63851	-5612.15	0.29688	-5512.49	0.17631	-5581.92	0.13363	-5653.89	0.10719	-5728.55	0.10153	-5727.86	0.0995	-5724.94	0.10067	-5734.15	0.10794
-5488.72	1.96747	-5455.17	0.62455	-5542.67	0.29186	-5443.05	0.17413	-5515.85	0.13254	-5584.91	0.10663	-5659.44	0.10116	-5658.97	0.09926	-5655.99	0.10047	-5665.18	0.10777
-5416.41	1.91852	-5389.27	0.61102	-5473.31	0.2867	-5370.97	0.17192	-5443.55	0.13141	-5513.15	0.10605	-5590.57	0.1008	-5593.09	0.09898	-5584.12	0.10026	-5590.24	0.10759
-5350.42	1.87204	-5316.93	0.59726	-5404.13	0.28171	-5301.65	0.16976	-5377.45	0.13035	-5444.2	0.10553	-5518.84	0.10044	-5524.14	0.09874	-5518.36	0.10007	-5527.54	0.10744
-5277.87	1.82472	-5250.67	0.58416	-5334.93	0.2767	-5235.38	0.16767	-5307.96	0.12926	-5375.28	0.10498	-5452.9	0.10009	-5455.38	0.09851	-5449.42	0.09986	-5458.57	0.1073
-5211.65	1.77906	-5178.36	0.57076	-5265.75	0.2719	-5166.13	0.16556	-5238.76	0.12819	-5309.42	0.10444	-5374.85	0.09969	-5386.37	0.09825	-5383.33	0.09966	-5389.55	0.10714
-5142.32	1.73331	-5111.96	0.55787	-5039.61	0.25885	-5096.76	0.16347	-5169.34	0.12711	-5240.34	0.10389	-5311.96	0.09937	-5317.44	0.09799	-5311.58	0.09944	-5323.64	0.10699
-5069.99	1.68795	-5039.6	0.54486	-5021.46	0.25558	-5027.25	0.16139	-5099.96	0.12607	-5168.49	0.10335	-5245.98	0.09903	-5248.34	0.09777	-5245.6	0.09925	-5254.62	0.10683
-5003.51	1.6452	-4973.21	0.5325	-4967.19	0.25134	-4957.96	0.15934	-5030.69	0.12503	-5102.42	0.10284	-5176.93	0.09868	-5179.48	0.0975	-5173.66	0.09904	-5185.77	0.10668
-4934.04	1.60123	-4903.73	0.52003	-4894.84	0.24669	-4888.57	0.15735	-4964.31	0.12399	-5033.42	0.10233	-5104.95	0.09832	-5110.54	0.09726	-5104.46	0.09883	-5113.69	0.10652
-4864.52	1.55802	-4834.63	0.50765	-4825.61	0.24226	-4819.34	0.15538	-4892	0.12297	-4964.5	0.10181	-5038.97	0.09799	-5041.44	0.09701	-5035.52	0.09862	-5044.63	0.10635
-4798.61	1.51686	-4765.42	0.4956	-4756.19	0.23779	-4750.07	0.1534	-4819.59	0.12196	-4892.47	0.10129	-4969.94	0.09764	-4975.49	0.09676	-4966.63	0.09842	-4978.77	0.10618
-4726.45	1.47417	-4696.05	0.48378	-4690.14	0.23351	-4677.76	0.1514	-4753.52	0.12096	-4829.66	0.1008	-4901.17	0.09729	-4906.59	0.09651	-4903.63	0.09823	-4909.74	0.10602
-4656.89	1.43252	-4626.36	0.47191	-4617.26	0.22914	-4614.13	0.14953	-4684.08	0.11999	-4760.55	0.10028	-4835.13	0.09698	-4834.74	0.09625	-4831.82	0.09801	-4840.84	0.10585
-4584.38	1.39124	-4556.99	0.46024	-4551.01	0.22495	-4544.72	0.14765	-4614.42	0.11901	-4688.84	0.09978	-4766.16	0.09662	-4768.71	0.096	-4762.7	0.09779	-4771.96	0.1057
-4521.04	1.35257	-4490.71	0.44909	-4478.63	0.22066	-4475.47	0.14582	-4542.06	0.11801	-4622.75	0.09931	-4694.3	0.09627	-4696.81	0.09576	-4693.93	0.09759	-4702.89	0.10553
-4448.7	1.31264	-4418.54	0.43784	-4409.52	0.21656	-4403.26	0.14395	-4478.9	0.1171	-4553.89	0.09883	-4628.38	0.09595	-4627.8	0.09549	-4624.96	0.09739	-4634.15	0.10538
-4379.5	1.27403	-4349.07	0.4267	-4340.02	0.21247	-4336.94	0.14215	-4409.55	0.11616	-4469.94	0.09828	-4556.5	0.09562	-4561.95	0.09525	-4553.01	0.09718	-4565.08	0.10521
-4310.03	1.23571	-4279.84	0.41585	-4270.77	0.20845	-4267.47	0.14036	-4340.2	0.11524	-4415.99	0.09785	-4490.5	0.09528	-4490	0.095	-4483.99	0.09697	-4493.27	0.10504
-4243.51	1.19875	-4213.29	0.40542	-4204.26	0.20462	-4197.99	0.1386	-4270.92	0.1143	-4349.94	0.0974	-4412.62	0.09493	-4424.09	0.09476	-4418.09	0.09676	-4430.21	0.10488
-4174.09	1.16211	-4140.89	0.39477	-4135.1	0.20075	-4125.69	0.1368	-4198.64	0.11339	-4278	0.09688	-4349.47	0.09461	-4355	0.09452	-4349.06	0.09655	-4358.25	0.10472
-4101.94	1.12531	-4074.6	0.38466	-4065.78	0.19688	-4056.47	0.13508	-4132.15	0.11249	-4206.04	0.09642	-4280.5	0.0943	-4289.05	0.09427	-4280.08	0.09634	-4289.15	0.10455
-4035.64	1.0907	-4005.35	0.37456	-3996.35	0.19313	-3990.11	0.13344	-4062.77	0.11158	-4140.17	0.09597	-4214.62	0.09396	-4217.12	0.09402	-4211.14	0.09612	-4223.21	0.10438
-3966.32	1.05568	-3933.07	0.36447	-3923.92	0.18934	-3920.8	0.13176	-3993.52	0.11073	-4074.16	0.09552	-4142.6	0.09363	-4130.29	0.09374	-4142.2	0.09591	-4151.41	0.10421
-3897.26	1.02119	-3866.83	0.35488	-3860.91	0.18582	-3848.59	0.13007	-3924.04	0.10987	-4005.25	0.09507	-4076.67	0.09331	-4082.11	0.09352	-4073.2	0.0957	-4082.32	0.10404
-3827.95	0.98668	-3794.56	0.34506	-3788.48	0.1822	-3782.35	0.12847	-3855.01	0.10901	-3933.43	0.09461	-4007.82	0.09299	-4013.15	0.09328	-4004.24	0.09549	-4016.47	0.10389
-3755.57	0.94512	-3728.37	0.33587	-3719.59	0.17868	-3713	0.12691	-3785.7	0.10816	-3861.42	0.09416	-3938.97	0.09266	-3944.41	0.09303	-3935.53	0.09528	-3944.67	0.10371
-3689.31	0.91649	-3659.08	0.32672	-3649.94	0.17524	-3640.73	0.12533	-3719.36	0.10736	-3795.56	0.09371	-3873	0.09235	-3872.49	0.09277	-3866.51	0.09506	-3875.63	0.10353
-3617.09	0.88755	-3589.67	0.31761	-3583.56	0.17189	-3574.45	0.12382	-3647.09	0.10651	-3729.55	0.09328	-3801.09	0.09202	-3806.58	0.09252	-3800.61	0.09485	-3809.72	0.10337
-3550.66	0.85958	-3520.31	0.30876	-3511.18	0.16851	-3505.06	0.12228	-3577.74	0.10569	-3657.7	0.09284	-3735.11	0.09172	-3737.55	0.09227	-3731.73	0.09464	-3740.88	0.10319
-3481.13	0.82963	-3450.81	0.30014	-3442.09	0.16522	-3438.63	0.12081	-3511.47	0.1049	-3591.79	0.09241	-3663.24	0.09138	-3665.61	0.092	-3662.71	0.09441	-3671.85	0.10303
-3411.84	0.79946	-3381.59	0.29159	-3375.52	0.16204	-3366.23	0.11932	-3438.97	0.10409	-3510.58	0.09195	-3594.21	0.09107	-3599.75	0.09174	-3590.73	0.09419	-3602.78	0.10285
-3188.98	0.72404	-3309.2	0.28317	-3303.27	0.15887	-3296.95	0.11787	-3372.61	0.10332	-3450.68	0.09156	-3525.13	0.09076	-3530.6	0.09151	-3524.7	0.09398	-3533.87	0.10268
-3164.88	0.70296	-3242.89	0.27514	-3237.1	0.15586	-3230.75	0.11649	-3300.39	0.10252	-3384.62	0.09115	-3456.25	0.09043	-3458.72	0.09124	-3455.84	0.09375	-3461.91	0.1025
-3110.52	0.67813	-3176.69	0.26731	-3167.68	0.15281	-3161.32	0.11509	-3234.16	0.1018	-3315.8	0.09071	-3378.28	0.09007	-3389.73	0.09099	-3386.77	0.09352	-3395.91	0.10233
-3041.25	0.65167	-3104.38	0.2593	-3098.34	0.14981	-3088.97	0.1137	-3161.77	0.10103	-3243.79	0.0903	-3321.33	0.08979	-3323.85	0.09075	-3314.94	0.0933	-3326.96	0.10216
-2971.95	0.62607	-2881.43	0.23925	-3029.04	0.14692	-3022.78	0.11237	-3095.41	0.1003	-3177.92	0.0899	-3255.38	0.08951	-3251.8	0.09048	-3245.97	0.09308	-3257.98	0.10199
-2902.65	0.6011	-2860.26	0.23389	-2959.73	0.14407	-2953.37	0.11108	-3026.09	0.09956	-3108.66	0.0895	-3183.34	0.08917	-3179.89	0.09021	-3182.87	0.09286	-3191.98	0.10182
-2836.32	0.57714	-2803.01	0.22732	-2887.35	0.1412	-2884.01	0.10978	-2959.75	0.09887	-3039.79	0.08908	-3111.21	0.08885	-3116.71	0.08998	-3110.72	0.09263	-3122.88	0.10164
-2764.05	0.55309	-2733.68	0.22044	-2821.11	0.1385	-2814.82	0.10851	-2887.46	0.09814	-2970.94	0.08869	-3045.28	0.08855	-3047.69	0.08971	-3041.86	0.09239	-3047.93	0.10146
-2697.49	0.53021	-2664.08	0.21364	-2748.68	0.13579	-2745.52	0.10726	-2818.32	0.09745	-2901.87	0.08828	-2976.27	0.08823	-2978.74	0.08946	-2969.86	0.09217	-2982.03	0.10129
-2625.15	0.50734	-2597.85	0.20722	-2685.2	0.13328	-2675.98	0.10604	-2745.9	0.09674	-2835.95	0.0879	-2910.34	0.08792	-2909.93	0.08919	-2903.85	0.09194	-2912.96	0.10111
-2555.83	0.48573	-2525.58	0.20087	-2612.94	0.1307	-2606.58	0.10487	-2676.28	0.09606	-2763.95	0.08748	-2841.39	0.08761	-2843.95	0.08892	-2834.9	0.09168	-2847.2	0.10094
-2489.46	0.46476	-2456.24	0.19459	-2543.64	0.12819	-2537.37	0.1037	-2609.93	0.09539	-2697.86	0.0871	-2769.38	0.08729	-2771.84	0.08866	-2765.88	0.09147	-2778.13	0.10076
-2420.22	0.44406	-2390	0.18877	-2477.44	0.12584	-2468.06	0.10256	-2543.7	0.09475	-2626.07	0.0867	-2697.41	0.08697	-2702.79	0.08838	-2699.77	0.09125	-2709.22	0.10058
-2347.89	0.42398	-2320.73	0.18293	-2405.05	0.12346	-2398.74	0.10143	-2471.48	0.09409	-2535.9	0.08626	-2631.46	0.08666	-2633.92	0.08811	-2627.99	0.09099	-2637.18	0.1004
-2281.8	0.40507	-2248.47	0.17718	-2335.74	0.12115	-2329.52	0.10032	-2402.13	0.09342	-2487.94	0.08593	-2562.45	0.08634	-2565	0.08785	-2562.14	0.09077	-2571.18	0.10022
-2212.42	0.38625	-2179.13	0.17167	-2266.57	0.1189	-2260.31	0.09925	-2335.74	0.09279	-2422.04	0.08555	-2496.56	0.08601	-2496.09	0.08757	-2493.14	0.09053	-2502.16	0.10005
-2140.11	0.36795	-2112.94	0.16642	-2200.22	0.11676	-2190.94	0.0982	-2263.68	0.09216	-2350.29	0.08515	-2415.66	0.08566	-2430.01	0.0873	-2424.22	0.09028	-2433.31	0.09986
-2073.85	0.35068	-2043.48	0.16118	-2127.92	0.11461	-2124.69	0.0972	-2194.34	0.09153	-2284.39	0.08478	-2358.75	0.08537	-2358.27	0.08702	-2349.3	0.09003	-2364.59	0.09969
-2004.51	0.33382	-1974.2	0.15617	-2055.63	0.11252	-2052.41	0.0962	-2128.15	0.09092	-2212.37	0.08439	-2286.82	0.08506	-2292.34	0.08676	-2286.37	0.0898	-2295.41	0.0995
-1935.15	0.31781	-1904.72	0.15135	-1992.38	0.11057	-1986.09	0.09523	-2055.79	0.09031	-2146.5	0.084	-2220.87	0.08475	-2214.29	0.08644	-2217.43	0.08955	-2226.48	0.09934
-1865.68	0.30214	-1835.32	0.14672	-1922.75	0.10864	-1913.5	0.09424	-1989.45	0.08971	-2074.5	0.08361	-2151.92	0.08442	-2154.4	0.08618	-2148.59	0.0893	-2151.64	0.09914
-1796.4	0.28696	-1766.08	0.14217	-1853.47	0.10679	-1844.23	0.09331	-1919.92	0.08912	-2008.61	0.08324	-2083.01	0.08409	-2085.42	0.0859	-2079.49	0.08905	-2091.66	0.09899
-1727.15	0.27266	-1696.82	0.13783	-1781.17	0.10495	-1774.9	0.0924	-1850.52	0.08851	-1939.52	0.08285	-2013.99	0.08377	-2016.44	0.08561	-2007.55	0.08878	-2022.64	0.0988
-1660.83	0.25904	-1627.44	0.13368	-1714.96	0.10323	-1708.67	0.09152	-1778.36	0.08791	-1867.57	0.08246	-1944.92	0.0834	-1947.45	0.08531	-1941.47	0.08853	-1953.71	0.09861
-1588.47	0.24554	-1555.06	0.1296	-1645.51	0.10155	-1639.4	0.09066	-1712.04	0.08735	-1801.58	0.08208	-1876.03	0.08307	-1875.53	0.08501	-1872.66	0.08826	-1881.69	0.09843
-1365.06	0.21337	-1488.54	0.12588	-1576.29	0.09992	-1570	0.08979	-1642.73	0.08676	-1732.72	0.08169	-1806.97	0.08273	-1809.43	0.08472	-1806.55	0.08801	-1812.71	0.09827
-1344.01	0.20451	-1419.03	0.12212	-1506.6	0.09834	-1500.36	0.08897	-1573.38	0.08619	-1663.67	0.08129	-1738.09	0.08239	-1740.61	0.08441	-1734.71	0.08775	-1746.75	0.09809
-1286.78	0.19452	-1349.94	0.11869	-1440.36	0.09684	-1431.03	0.08813	-1503.65	0.08562	-1585.75	0.08087	-1669.27	0.08204	-1674.76	0.0841	-1665.69	0.08748	-1677.83	0.09791
-1217.42	0.18439	-1283.64	0.11543	-1364.96	0.09535	-1364.68	0.08735	-1434.4	0.08503	-1525.92	0.08049	-1603.18	0.08168	-1602.65	0.0838	-1596.74	0.08721	-1605.95	0.09775
-1147.92	0.1748	-1214.27	0.11222	-1298.78	0.09399	-1292.43	0.08655	-1368.13	0.08447	-1459.92	0.0801	-1531.3	0.08131	-1533.92	0.08348	-1527.88	0.08694	-1537.04	0.09759
-1081.58	0.16586	-1144.71	0.10927	-1229.43	0.09265	-1226.05	0.0858	-1295.83	0.08388	-1391.07	0.07966	-1453.41	0.0809	-1467.78	0.08318	-1461.9	0.08667	-1471.04	0.09743
-1012.3	0.15729	-1072.33	0.10641	-1162.91	0.09138	-1153.56	0.085	-1229.45	0.0833	-1319.17	0.07924	-1393.48	0.08057	-1395.91	0.08284	-1393.08	0.08642	-1399.14	0.09725
-940.018	0.14932	-1003.13	0.10374	-1093.59	0.09015	-1084.2	0.08424	-1159.94	0.08272	-1253.17	0.07885	-1327.52	0.08022	-1330.1	0.08252	-1324.07	0.08614	-1330.09	0.09709
-870.696	0.1419	-936.846	0.10133	-1021.15	0.08894	-1014.89	0.08348	-1090.58	0.08214	-1181.07	0.07839	-1258.56	0.07983	-1249.14	0.08215	-1255.17	0.08586	-1264.26	0.09693
-804.3	0.13518	-867.598	0.09898	-951.989	0.0878	-948.622	0.08275	-1018.4	0.08151	-1115.11	0.07796	-1189.55	0.07943	-1189.03	0.08185	-1186.13	0.08559	-1189.14	0.09677
-735.2	0.12893	-798.151	0.09682	-882.642	0.08669	-876.219	0.08199	-952.03	0.08091	-1046.22	0.07751	-1120.58	0.07903	-1122.99	0.08151	-1111.11	0.0853	-1126.28	0.09662
-665.969	0.12325	-729.076	0.09485	-816.301	0.08565	-810.076	0.08124	-879.713	0.08028	-977.18	0.07705	-1048.43	0.07862	-1051.05	0.08116	-1045.14	0.08504	-1060.26	0.0965
-596.569	0.11808	-659.741	0.09296	-747.143	0.0846	-737.855	0.08045	-813.451	0.07964	-908.231	0.07656	-982.724	0.07821	-988.173	0.08082	-976.234	0.08478	-988.274	0.09634
-527.346	0.11353	-590.413	0.09124	-677.873	0.08357	-668.493	0.07965	-744.254	0.07899	-839.345	0.07607	-913.592	0.07779	-913.126	0.08047	-910.156	0.0845	-916.358	0.0962
-458.048	0.10947	-521.219	0.08963	-608.508	0.08258	-602.269	0.07885	-674.936	0.0783	-770.501	0.07557	-841.858	0.07734	-850.243	0.08014	-841.223	0.08424	-850.476	0.09608
-388.538	0.106	-451.781	0.08808	-539.265	0.08156	-532.988	0.078	-602.717	0.07758	-701.489	0.07506	-772.916	0.07691	-778.515	0.07977	-772.468	0.084	-781.643	0.09595
-319.164	0.10294	-382.349	0.0866	-469.99	0.08052	-466.663	0.07712	-533.314	0.07684	-635.667	0.07452	-706.965	0.07647	-709.379	0.07943	-703.575	0.08374	-712.692	0.09583
-249.833	0.10022	-315.966	0.08509	-400.603	0.07939	-394.279	0.07613	-467.084	0.07608	-551.643	0.07388	-638.02	0.07601	-637.373	0.07908	-634.483	0.0835	-646.716	0.09573
-180.604	0.09758	-243.702	0.08345	-328.136	0.07818	-324.772	0.07509	-397.727	0.07527	-494.73	0.07337	-569.187	0.07555	-568.521	0.07874	-565.615	0.08327	-574.744	0.09563
-111.296	0.09455	-174.435	0.0816	-261.79	0.07689	-255.493	0.07399	-328.164	0.07442	-428.751	0.07276	-491.074	0.07507	-505.746	0.07844	-496.601	0.08306	-508.768	0.09554
-42.0325	0.09154	-108.144	0.07939	-192.574	0.07543	-189.256	0.07287	-255.835	0.07355	-359.782	0.07219	-431.133	0.07463	-433.702	0.07812	-430.684	0.08286	-436.875	0.09547
27.4021	0.0908	-35.816	0.07733	-126.165	0.07386	-119.93	0.07174	-192.623	0.07274	-287.64	0.07161	-362.151	0.0742	-364.636	0.07783	-358.684	0.08269	-370.82	0.09538
93.6049	0.09353	30.5292	0.07718	-56.8889	0.07247	-47.6587	0.0709	-120.305	0.072	-215.807	0.07106	-290.083	0.07377	-274.676	0.07754	-292.696	0.08254	-301.828	0.09532
162.891	0.09681	99.7998	0.07908	12.4351	0.07193	18.6731	0.07069	-53.9987	0.07149	-153.061	0.07061	-227.174	0.07342	-226.628	0.07736	-223.831	0.08239	-229.906	0.09528
232.264	0.09953	169.094	0.08143	84.6886	0.07285	91.018	0.0713	15.2368	0.07136	-80.9975	0.07026	-155.352	0.07309	-160.761	0.07718	-151.793	0.08229	-161.069	0.09525
304.517	0.10233	241.421	0.08339	150.994	0.07443	157.215	0.07232	84.6018	0.07166	-12.0444	0.0701	-86.292	0.07287	-91.8677	0.07705	-76.9975	0.08223	-92.0576	0.09521
370.822	0.10518	310.693	0.08497	220.251	0.07603	229.573	0.07354	153.896	0.07231	56.9177	0.07017	-17.425	0.07277	-19.8523	0.077	-13.9864	0.08221	-29.1799	0.0952
446.313	0.10883	377.101	0.08648	289.62	0.07745	298.886	0.07468	226.186	0.07315	122.886	0.07044	51.6247	0.0728	46.0783	0.07701	51.9732	0.08222	42.8424	0.0952
509.683	0.11247	446.53	0.08797	361.927	0.07874	365.185	0.0757	292.538	0.074	194.842	0.07089	117.442	0.07295	117.992	0.07709	120.863	0.08227	111.767	0.09522
581.861	0.11705	515.862	0.08951	428.33	0.07985	434.681	0.0767	361.879	0.07484	263.782	0.07142	189.574	0.07323	181.047	0.07723	190.044	0.08233	180.787	0.09526
648.152	0.12189	585.077	0.09112	494.683	0.0809	506.982	0.07765	431.238	0.07567	329.674	0.07196	255.421	0.07357	253.052	0.07745	255.958	0.08246	249.732	0.09529
717.516	0.12743	654.436	0.09282	566.931	0.08197	573.25	0.0785	500.67	0.07647	410.893	0.07259	327.525	0.07397	324.849	0.07769	327.751	0.08261	321.72	0.09534
786.648	0.13354	720.68	0.09462	636.354	0.08298	645.54	0.07937	569.945	0.07723	467.728	0.07314	393.37	0.0744	390.908	0.07794	396.969	0.08277	387.744	0.0954
855.927	0.14036	792.878	0.09666	708.579	0.08402	711.852	0.08015	639.209	0.07795	536.719	0.07375	462.502	0.07486	459.827	0.07824	465.808	0.08296	456.674	0.09548
922.171	0.14741	862.089	0.0988	774.711	0.08502	780.99	0.08093	708.492	0.07864	605.591	0.07429	531.308	0.07531	528.813	0.07854	531.831	0.08317	525.61	0.09556
994.504	0.15525	928.394	0.10104	843.966	0.08609	850.214	0.0817	777.693	0.07931	671.641	0.07482	597.318	0.07574	597.777	0.07889	603.66	0.0834	594.53	0.09566
1060.8	0.16327	1000.69	0.10364	913.323	0.08717	916.478	0.08243	849.931	0.07998	740.538	0.07536	669.264	0.07621	663.786	0.07922	669.614	0.08362	663.57	0.09576
1130.06	0.17236	1066.96	0.1062	979.553	0.08826	988.879	0.08319	916.237	0.0806	812.159	0.07587	735.224	0.07666	744.566	0.07959	738.686	0.08387	750.413	0.09588
1199.49	0.18187	1136.29	0.10893	1048.88	0.08939	1058.17	0.08395	985.415	0.08121	881.111	0.07637	803.903	0.07711	804.441	0.07991	807.324	0.08413	798.071	0.09598
1268.91	0.1919	1208.82	0.11198	1118.15	0.09059	1127.43	0.08471	1051.82	0.08181	949.946	0.07686	875.819	0.07756	870.358	0.08025	885.224	0.0844	867.097	0.09611
1341.21	0.204	1275.08	0.11503	1190.7	0.09189	1196.87	0.08547	1124.09	0.08241	1016.09	0.07732	944.664	0.07798	942.167	0.08061	945.187	0.08466	936.039	0.09624
1407.4	0.21938	1344.28	0.11841	1256.95	0.09318	1263.22	0.08623	1193.49	0.083	1087.96	0.07778	1010.63	0.0784	1011.19	0.08094	1014.13	0.08492	1007.98	0.09638
1476.79	0.22926	1416.59	0.12199	1326.16	0.09454	1335.59	0.08703	1262.91	0.08359	1153.88	0.07822	1082.58	0.07881	1080.08	0.0813	1082.93	0.08519	1073.89	0.09652
1549.23	0.23961	1479.93	0.12543	1395.49	0.09596	1404.78	0.08781	1329.2	0.08416	1222.95	0.07866	1151.48	0.07921	1148.92	0.08164	1155.05	0.08547	1142.85	0.09666
1615.5	0.25058	1552.35	0.12945	1467.86	0.09745	1471.02	0.08862	1401.49	0.08474	1291.8	0.07909	1217.61	0.07961	1215.12	0.08199	1221.04	0.08572	1211.83	0.09681
1684.93	0.26394	1621.7	0.13335	1534.03	0.09897	1543.52	0.08947	1467.8	0.08532	1372.8	0.07954	1289.46	0.08	1287.01	0.08232	1289.99	0.086	1277.81	0.09696
1754.15	0.27823	1691.02	0.13748	1603.62	0.10055	1609.9	0.09029	1537.08	0.08589	1429.75	0.07992	1355.4	0.08038	1355.92	0.08264	1358.96	0.08628	1349.79	0.09714
1826.41	0.29332	1760.31	0.1418	1672.98	0.10221	1682.27	0.09118	1606.56	0.08646	1498.73	0.08033	1439.31	0.08081	1419.03	0.08296	1427.9	0.08655	1418.7	0.09729
1889.75	0.30767	1826.63	0.14616	1742.17	0.10393	1748.42	0.09205	1675.93	0.08704	1567.51	0.08076	1493.3	0.08113	1490.85	0.08328	1496.66	0.08681	1484.56	0.09747
1962.21	0.324	1898.92	0.15095	1811.47	0.10571	1817.75	0.09296	1742.04	0.08761	1636.42	0.08114	1565.29	0.08149	1559.82	0.0836	1565.67	0.08709	1553.57	0.09762
2034.57	0.34096	1968.34	0.15576	1880.79	0.10752	1890.13	0.09391	1814.48	0.08821	1705.36	0.08153	1631.19	0.08184	1628.64	0.08392	1634.53	0.08736	1625.4	0.09779
2100.88	0.35773	2037.77	0.16076	1953.35	0.10947	1956.59	0.09483	1883.79	0.0888	1774.26	0.08192	1699.99	0.0822	1706.61	0.08424	1703.61	0.08763	1700.39	0.09796
2170.07	0.37548	2103.96	0.16575	2019.63	0.11141	2022.8	0.09577	1953.22	0.0894	1843.19	0.08232	1769.14	0.08254	1766.58	0.08453	1769.53	0.08788	1763.34	0.09814
2239.36	0.39344	2173.24	0.1712	2088.96	0.11348	2095.12	0.09679	2019.41	0.08998	1912.09	0.0827	1837.88	0.08289	1835.49	0.08484	1850.34	0.08816	1829.26	0.09831
2305.64	0.41196	2242.49	0.1767	2158.15	0.1155	2167.42	0.09784	2088.76	0.09059	1981.18	0.08308	1906.83	0.08321	1901.44	0.08512	1907.32	0.0884	1898.16	0.09847
2377.79	0.43216	2311.9	0.18222	2227.42	0.11764	2233.75	0.09885	2161.07	0.09122	2047.1	0.08346	1972.98	0.08356	1973.46	0.08541	1976.36	0.08867	1970.09	0.09866
2447.06	0.45195	2380.92	0.18801	2296.79	0.11986	2302.98	0.09991	2227.41	0.09183	2119.03	0.08386	2041.89	0.0839	2042.39	0.08571	2045.39	0.08892	2036.13	0.09884
2513.38	0.47234	2453.36	0.19432	2362.87	0.12206	2372.05	0.101	2296.67	0.09245	2185	0.08423	2113.76	0.08423	2108.26	0.086	2117.1	0.08918	2102.05	0.09902
2582.67	0.49412	2519.57	0.20034	2432.15	0.12436	2438.42	0.10208	2368.81	0.09309	2251.01	0.08461	2179.87	0.08456	2177.28	0.08628	2183.16	0.08942	2173.97	0.0992
2654.92	0.51653	2591.84	0.20668	2504.46	0.12678	2507.68	0.10321	2435.12	0.09375	2325.95	0.08501	2248.67	0.08488	2246.23	0.08657	2252.12	0.08967	2239.96	0.09938
2721.37	0.53844	2661.17	0.21335	2573.67	0.12926	2576.98	0.10437	2504.34	0.09438	2391.65	0.08538	2317.4	0.0852	2315.22	0.08685	2321.11	0.08993	2314.97	0.09956
2790.7	0.56191	2727.62	0.21985	2639.96	0.13168	2646.31	0.10554	2573.59	0.09504	2460.56	0.08577	2392.29	0.08554	2386.77	0.08713	2386.77	0.09016	2380.62	0.09973
2860.02	0.58565	2796.9	0.22671	2712.44	0.13434	2718.84	0.10678	2642.98	0.09572	2529.45	0.08622	2461.26	0.08586	2455.73	0.08741	2461.66	0.09041	2449.58	0.09991
2929.35	0.61066	2866.2	0.23539	2781.86	0.13703	2785.06	0.10798	2712.39	0.09641	2598.45	0.08657	2527.18	0.08616	2521.75	0.08768	2524.68	0.09065	2515.45	0.10008
2998.59	0.63585	2935.55	0.24406	2851.13	0.1397	2854.41	0.10923	2781.76	0.09709	2667.3	0.08693	2593.2	0.08648	2590.73	0.08796	2599.54	0.09089	2587.33	0.10026
3067.91	0.6617	3001.74	0.25011	2917.33	0.1424	2923.64	0.11053	2851.06	0.09778	2736.27	0.08732	2662.01	0.0868	2674.6	0.08825	2665.49	0.09112	2656.39	0.10045
3134.55	0.6892	3077.12	0.25669	2986.74	0.14518	2995.97	0.11186	2920.26	0.09847	2805.37	0.08772	2728.06	0.08711	2725.54	0.08849	2731.43	0.09136	2722.24	0.10062
3206.78	0.72985	3140.66	0.26339	3055.92	0.14804	3062.22	0.11318	2989.59	0.09918	2874.26	0.08812	2800.07	0.08742	2800.69	0.08876	2815.5	0.09161	2791.35	0.10079
3276.06	0.75312	3212.94	0.27152	3125.56	0.15097	3134.87	0.11457	3058.92	0.09991	2943.27	0.08852	2871.89	0.08775	2866.45	0.08901	2872.42	0.09183	2860.34	0.10097
3345.34	0.77664	3279.41	0.27961	3191.88	0.15388	3201.21	0.1159	3128.53	0.10066	3012.05	0.08892	2937.55	0.08805	2932.44	0.08928	2941.39	0.09207	2929.16	0.10115
3414.72	0.80069	3351.55	0.28801	3261.21	0.15695	3270.49	0.11732	3197.83	0.10142	3078.1	0.08932	3006.8	0.08838	3004.42	0.08956	3007.39	0.09229	2998.19	0.10134
3481.19	0.82966	3417.88	0.29609	3333.43	0.16018	3339.67	0.11876	3267.11	0.10215	3150.11	0.08973	3075.88	0.08869	3073.3	0.08981	3079.34	0.09252	3067.13	0.10151
3553.56	0.86089	3487.38	0.30469	3402.86	0.16333	3409.06	0.1202	3336.37	0.10291	3216.14	0.09014	3144.92	0.08899	3139.43	0.09006	3145.38	0.09274	3136.11	0.10168
3776.55	0.95373	3559.74	0.31371	3472.12	0.16663	3478.37	0.12168	3402.71	0.10367	3297.11	0.09058	3213.88	0.08931	3211.49	0.09033	3217.3	0.09298	3202.24	0.10185
3797.68	0.97156	3626.09	0.32241	3538.58	0.16982	3544.9	0.12317	3475.04	0.10449	3354.1	0.09096	3279.73	0.08962	3277.3	0.09058	3283.22	0.0932	3274.07	0.10203
3854.97	1.00066	3695.41	0.33154	3610.96	0.17324	3614.32	0.12473	3544.54	0.10528	3423.06	0.09139	3363.84	0.08999	3346.24	0.09084	3352.19	0.09341	3343.03	0.10219
3924.12	1.03441	3767.75	0.34125	3677.24	0.17661	3683.49	0.12627	3610.84	0.10608	3492.03	0.09183	3417.79	0.09027	3415.29	0.09108	3421.25	0.09363	3409.03	0.10237
3990.5	1.06795	3834.05	0.35044	3749.62	0.18019	3755.81	0.12786	3680.23	0.10689	3564.09	0.09225	3489.67	0.09058	3487.26	0.09134	3493.15	0.09387	3481.05	0.10254
4059.79	1.10337	3903.28	0.36015	3815.92	0.18359	3825.14	0.1295	3749.46	0.10773	3632.99	0.09268	3552.85	0.09089	3553.34	0.09159	3559.28	0.09409	3553.13	0.10274
4132.05	1.1403	3972.5	0.36995	3888.12	0.18731	3891.32	0.13107	3821.88	0.10858	3698.97	0.0931	3627.79	0.09122	3637.42	0.09187	3628.3	0.0943	3619.09	0.10289
4198.29	1.1751	4041.81	0.37986	3954.35	0.19094	3960.69	0.13273	3887.98	0.10943	3768	0.09353	3693.74	0.09153	3691.28	0.09211	3697.12	0.09453	3685.07	0.10306
4270.96	1.21363	4111.15	0.39021	4023.69	0.1946	4030.09	0.13442	3957.35	0.11028	3833.96	0.09398	3765.7	0.09185	3760.28	0.09236	3763.16	0.09473	3754.01	0.10323
4337.27	1.25082	4180.46	0.40057	4093.1	0.19838	4099.35	0.13614	4029.59	0.11117	3905.96	0.09443	3831.75	0.09216	3832.26	0.09262	3835.11	0.09496	3822.9	0.1034
4406.6	1.28908	4249.85	0.41117	4159.37	0.20213	4168.71	0.13787	4098.91	0.11204	3971.66	0.09486	3903.71	0.09249	3898.11	0.09286	3904.16	0.09518	3898	0.10358
4475.87	1.32757	4322.34	0.42236	4231.66	0.20618	4238.01	0.13961	4165.22	0.11294	4043.58	0.09531	3966.43	0.0928	3963.95	0.09311	3969.86	0.09539	3963.57	0.10376
4545.14	1.36723	4385.63	0.43269	4301.25	0.21021	4307.49	0.1414	4231.5	0.11381	4112.63	0.09578	4038.32	0.09312	4035.84	0.09336	4038.83	0.0956	4029.72	0.10392
4614.49	1.40832	4457.96	0.44392	4370.57	0.21425	4376.79	0.14322	4304.18	0.11474	4178.5	0.09624	4107.39	0.09346	4104.83	0.09362	4107.77	0.09581	4098.66	0.10408
4684.15	1.44858	4527.33	0.45523	4436.89	0.21821	4443.06	0.145	4370.41	0.11565	4259.47	0.09675	4176.36	0.09379	4173.87	0.09389	4179.76	0.09602	4170.59	0.10425
4750.42	1.48846	4596.67	0.46685	4509.16	0.22243	4515.4	0.14687	4442.67	0.1166	4316.41	0.09718	4245.34	0.09412	4242.88	0.0941	4245.73	0.09623	4239.68	0.10443
4819.78	1.53016	4663.18	0.47821	4575.55	0.22651	4587.71	0.1488	4512.02	0.11757	4388.46	0.09765	4311.27	0.09444	4308.82	0.09435	4314.69	0.09644	4305.57	0.10459
4892.13	1.57476	4732.57	0.49003	4645.01	0.23081	4654.34	0.15072	4581.39	0.11855	4454.43	0.09815	4386.35	0.09479	4377.97	0.0946	4380.68	0.09665	4374.64	0.10475
4958.41	1.61678	4804.89	0.50236	4717.39	0.23523	4723.64	0.15266	4647.91	0.11949	4523.45	0.09863	4452.35	0.09511	4449.7	0.09485	4452.71	0.09687	4446.52	0.10492
5027.79	1.66104	4871.18	0.51422	4783.79	0.23958	4789.99	0.15455	4720.29	0.12049	4592.4	0.0991	4518.3	0.09542	4518.76	0.09511	4521.71	0.09709	4512.54	0.10508
5103.19	1.70815	4940.41	0.5266	4853.06	0.24403	4859.19	0.15652	4786.55	0.12146	4664.35	0.0996	4587.23	0.09577	4599.84	0.09538	4590.76	0.09729	4581.53	0.10525
5169.44	1.75132	5009.71	0.53932	4925.35	0.2486	4931.61	0.15858	4855.84	0.12247	4733.33	0.10009	4656.13	0.09608	4656.66	0.09561	4662.59	0.09751	4650.52	0.10541
5238.75	1.79751	5082.3	0.55241	4991.69	0.25326	5000.93	0.1606	4928.31	0.12347	4799.16	0.10058	4725.1	0.09643	4722.68	0.09585	4746.4	0.09773	4719.32	0.10557
5305.14	1.8428	5148.6	0.56502	5061.22	0.26009	5067.37	0.16259	4997.47	0.1245	4868.2	0.1011	4794.04	0.09677	4791.6	0.09609	4797.58	0.09791	4788.2	0.10573
5377.42	1.89062	5217.86	0.57806	5130.43	0.26406	5136.74	0.16467	5064	0.12554	4940.26	0.10163	4862.96	0.09711	4860.57	0.09635	4869.26	0.09812	4857.26	0.10589
5443.6	1.93708	5287.22	0.59137	5199.85	0.26807	5206.09	0.16678	5136.41	0.12661	5006.07	0.10213	4932.03	0.09745	4932.32	0.09661	4932.35	0.09832	4923.3	0.10605
5512.95	1.9843	5356.55	0.60477	5269.05	0.27213	5275.28	0.16892	5202.7	0.12763	5075.09	0.10264	4997.9	0.09779	4998.46	0.09685	5004.21	0.09853	4995.31	0.10622
5585.27	2.03423	5425.7	0.61843	5341.41	0.27715	5344.61	0.1711	5272.06	0.12871	5144.1	0.10316	5069.91	0.09814	5067.42	0.0971	5073.41	0.09874	5061.27	0.10639
5651.54	2.08264	5491.98	0.63203	5407.77	0.28198	5413.82	0.17323	5341.32	0.12977	5219.07	0.10372	5138.92	0.09849	5136.44	0.09735	5142.43	0.09894	5133.25	0.10657
5720.85	2.13331	5564.32	0.64637	5476.86	0.28695	5483.1	0.17538	5410.49	0.13088	5282.03	0.10422	5207.94	0.09884	5205.44	0.0976	5208.28	0.09915	5199.2	0.10671
5790.22	2.18432	5633.63	0.66034	5543.21	0.2919	5552.5	0.17763	5479.86	0.13197	5347.94	0.10476	5273.87	0.09918	5271.31	0.09784	5280.39	0.09935	5268.26	0.10686
5859.7	2.23568	5702.99	0.67499	5615.49	0.29712	5618.69	0.17983	5549.11	0.13309	5416.93	0.10531	5351.83	0.09956	5343.45	0.09809	5349.21	0.09955	5337.2	0.10702
5928.97	2.29079	5769.2	0.68905	5684.77	0.30232	5691.07	0.18216	5618.34	0.13421	5488.8	0.10586	5414.69	0.0999	5409.3	0.09834	5415.12	0.09976	5406.12	0.10718
5998.27	2.36497	5838.79	0.70385	5754.06	0.30754	5757.34	0.18443	5684.63	0.13531	5554.7	0.10639	5480.72	0.10024	5481.22	0.0986	5484.01	0.09996	5475.14	0.10733
6067.56	2.40941	5908.05	0.71888	5820.61	0.31274	5829.96	0.18676	5757.08	0.13648	5623.63	0.10694	5549.5	0.1006	5567.99	0.09887	5552.9	0.10017	5561.8	0.10751
6136.96	2.45418	5980.39	0.73418	5889.97	0.3181	5896.16	0.18905	5826.4	0.13764	5692.67	0.10751	5621.48	0.10095	5618.96	0.0991	5621.89	0.10037	5612.79	0.10765
6363.21	2.60337	6049.6	0.74919	5959.24	0.32352	5968.53	0.19148	5892.81	0.13878	5761.53	0.10807	5690.48	0.10133	5684.89	0.09936	5693.83	0.10058	5681.63	0.1078
6384.07	2.63573	6118.99	0.7647	6031.62	0.32914	6034.74	0.19378	5965.13	0.13999	5830.54	0.10865	5759.43	0.10169	5753.91	0.0996	5759.75	0.10077	5750.59	0.10798
6441.47	2.68574	6342.19	0.81472	6097.84	0.33456	6104.09	0.19623	6034.51	0.14119	5902.49	0.10923	5825.29	0.10205	5822.76	0.09986	5828.8	0.10097	5816.51	0.10812
6507.8	2.7406	6363.29	0.82863	6167.24	0.34018	6173.44	0.19866	6103.97	0.14241	5968.46	0.10981	5894.3	0.10241	5894.71	0.10011	5900.78	0.10118	5888.56	0.10828
6574.28	2.79602	6417.51	0.84072	6239.75	0.34611	6242.9	0.20109	6169.91	0.14357	6037.48	0.11039	5963.35	0.10279	5963.91	0.10036	5966.83	0.10138	5957.5	0.10843
6646.57	2.85542	6486.82	0.85445	6305.99	0.3516	6312.27	0.20358	6239.6	0.14477	6109.48	0.111	6035.33	0.10317	6029.75	0.10062	6035.73	0.10158	6023.62	0.10859
6712.85	2.91207	6556.24	0.86826	6375.38	0.35749	6381.62	0.20611	6306.01	0.14599	6193.45	0.11166	6101.29	0.10353	6095.7	0.10087	6101.67	0.10177	6095.61	0.10874
6785.35	2.97121	6625.55	0.88369	6441.61	0.36321	6450.75	0.20866	6378.28	0.14724	6241.27	0.11216	6173.27	0.10393	6167.7	0.10112	6173.67	0.10198	6164.47	0.10891
6851.53	3.02862	6695.03	0.90092	6514.16	0.36929	6520.27	0.21119	6447.55	0.1485	6313.95	0.11277	6236.23	0.10429	6233.56	0.10137	6242.71	0.10218	6230.59	0.10904
6923.83	3.08958	6764.24	0.91795	6580.43	0.3751	6589.72	0.21378	6516.96	0.14978	6379.91	0.11341	6308.65	0.1047	6306.11	0.10163	6312.15	0.1024	6302.93	0.10921
6989.99	3.14847	6833.67	0.93529	6652.77	0.3813	6661.95	0.21643	6586.13	0.15106	6451.88	0.11403	6377.76	0.10507	6375.33	0.1019	6381.1	0.10259	6371.85	0.10935
7062.4	3.21088	6902.85	0.95268	6719.1	0.38724	6725.44	0.21891	6652.66	0.1523	6517.71	0.11463	6446.72	0.10544	6444.27	0.10215	6447.05	0.10279	6437.96	0.10951
7128.58	3.26998	6972.03	0.9701	6791.36	0.39357	6797.62	0.22167	6725.02	0.15363	6586.77	0.11525	6512.61	0.10583	6519.1	0.10242	6519.1	0.103	6512.88	0.10965
7200.85	3.33335	7041.38	0.98814	6860.71	0.39977	6866.95	0.22437	6794.29	0.15492	6655.72	0.11587	6581.69	0.10621	6582.06	0.10266	6585.1	0.1032	6578.97	0.10981
7267.16	3.39286	7113.78	1.00655	6930.1	0.40608	6933.25	0.227	6860.62	0.15623	6724.65	0.1165	6650.6	0.10661	6651.43	0.10292	6657.14	0.1034	6642	0.10996
7336.49	3.45604	7177.01	1.02356	6996.26	0.41225	7005.33	0.22978	6932.85	0.15759	6793.63	0.11715	6719.59	0.107	6717.08	0.10318	6719.92	0.10359	6716.76	0.11012
7406.03	3.52035	7246.27	1.04214	7068.52	0.41882	7077.67	0.23263	7002	0.15891	6862.68	0.11778	6788.62	0.10739	6786.23	0.10345	6791.9	0.10378	6782.84	0.11027
7475.42	3.58403	7318.71	1.0614	7134.78	0.42507	7144.17	0.23532	7071.5	0.16027	6934.67	0.11846	6860.54	0.1078	6858.12	0.10371	6860.85	0.104	6854.89	0.11042
7544.71	3.64806	7385.04	1.07986	7207.06	0.4318	7210.27	0.23805	7140.68	0.16162	7000.53	0.11908	6926.5	0.1082	6923.98	0.10395	6929.9	0.1042	6920.83	0.11058
7613.89	3.71258	7457.4	1.09916	7273.3	0.43836	7282.53	0.24093	7206.92	0.16296	7069.63	0.11974	6995.19	0.1086	6996.04	0.10424	6998.75	0.10441	6989.77	0.11072
7683.42	3.77786	7526.81	1.118	7339.68	0.4447	7352.14	0.24371	7279.32	0.16437	7162.2	0.12052	7064.44	0.10899	7061.93	0.1045	7064.84	0.10459	7058.75	0.11087
7752.96	3.84359	7593.07	1.13698	7415.25	0.45177	7418.62	0.24651	7342.69	0.16571	7207.24	0.12106	7133.21	0.10939	7133.62	0.10474	7136.59	0.1048	7124.47	0.111
7822.3	3.90969	7665.4	1.15707	7481.72	0.4585	7487.85	0.24947	7415.16	0.16715	7276.16	0.12174	7214.2	0.10984	7199.7	0.105	7205.53	0.10501	7196.28	0.11116
7891.52	3.97616	7731.78	1.17588	7550.65	0.46516	7557.04	0.25237	7484.41	0.16855	7345.21	0.12242	7271.07	0.11022	7265.65	0.10526	7271.48	0.10519	7262.28	0.11131
7960.92	4.04323	7804.27	1.19592	7620.19	0.47221	7629.38	0.25534	7550.64	0.1699	7417.12	0.12311	7343.05	0.11065	7337.68	0.10555	7340.48	0.10538	7334.41	0.11146
8030.08	4.11126	7870.47	1.21531	7689.48	0.47901	7695.81	0.25823	7625.94	0.17143	7480.18	0.12379	7405.87	0.11104	7403.47	0.1058	7409.35	0.10559	7403.3	0.11161
8096.42	4.17785	7939.77	1.23536	7759.09	0.48636	7762.47	0.26118	7689.37	0.17283	7549.17	0.12448	7478.02	0.11145	7484.4	0.10608	7478.4	0.10579	7484.32	0.11176
8166	4.24526	8009.15	1.25561	7825.44	0.49312	7834.65	0.26428	7761.99	0.17429	7618.17	0.12517	7547.1	0.11189	7541.43	0.10633	7550.45	0.10599	7538.45	0.1119
8238.23	4.31587	8081.46	1.27721	7897.67	0.50041	7903.99	0.26727	7828.42	0.17572	7687.01	0.12588	7615.97	0.11231	7613.49	0.10661	7625.39	0.10621	7607.18	0.11205
8304.67	4.38358	8147.97	1.29711	7966.99	0.50761	7970.33	0.27026	7903.69	0.17725	7756	0.12659	7684.83	0.11273	7679.42	0.10687	7685.34	0.10641	7676.12	0.11219
8373.91	4.45395	8214.38	1.31721	8033.3	0.51468	8045.63	0.27385	7966.75	0.17866	7825.01	0.12727	7750.88	0.11315	7748.46	0.10715	7757.3	0.1066	7748.26	0.11235
8443.25	4.52463	8286.63	1.3389	8105.86	0.52235	8109.17	0.27783	8039.07	0.1802	7893.8	0.128	7819.82	0.11357	7823.39	0.10742	7826.16	0.1068	7813.94	0.11249
8512.29	4.5947	8355.97	1.35971	8172.14	0.52936	8181.3	0.28054	8108.51	0.18173	7962.82	0.12872	7891.68	0.11402	7886.28	0.10767	7895.07	0.10702	7882.97	0.11263
8581.54	4.66629	8425.25	1.38105	8241.49	0.53683	8247.62	0.28314	8175.12	0.1832	8034.71	0.12948	7960.7	0.11446	7955.15	0.10795	7960.96	0.10721	7951.83	0.11278
8651.08	4.73756	8491.55	1.40192	8310.83	0.54433	8320.08	0.28601	8244.37	0.18476	8109.59	0.13024	8026.61	0.11489	8027.07	0.10824	8030.03	0.10741	8020.9	0.11294
8720.34	4.81064	8560.63	1.42375	8379.97	0.55204	8389.25	0.28926	8313.73	0.18629	8169.59	0.13091	8098.54	0.11532	8092.99	0.1085	8098.93	0.10761	8089.83	0.11307
8789.54	4.88381	8629.96	1.44574	8452.43	0.55986	8455.58	0.29239	8382.94	0.18782	8238.54	0.13165	8176.48	0.11579	8161.91	0.10876	8167.9	0.10782	8158.76	0.11321
8855.73	4.95517	8702.39	1.46833	8521.56	0.5675	8524.76	0.29565	8455.3	0.18943	8310.58	0.13243	8236.34	0.11623	8233.96	0.10905	8233.88	0.10801	8230.67	0.11337
8928.22	5.0293	8771.55	1.49002	8588.01	0.57486	8597.28	0.29904	8521.45	0.19094	8376.58	0.13316	8305.34	0.11668	8299.99	0.10933	8306.05	0.10822	8293.7	0.11351
8994.67	5.1019	8840.84	1.51213	8657.33	0.58282	8669.41	0.30235	8590.76	0.19251	8445.6	0.13392	8368.29	0.11708	8369.1	0.1096	8374.81	0.10843	8365.75	0.11366
9063.96	5.17652	8907.46	1.5343	8723.47	0.59029	8732.69	0.30548	8660.05	0.19409	8514.34	0.13467	8440.56	0.11754	8446.81	0.1099	8440.89	0.10863	8434.61	0.1138
9136.29	5.25183	8976.8	1.55693	8795.79	0.59857	8801.99	0.30881	8729.38	0.19569	8580.31	0.13541	8509.33	0.11797	8506.99	0.11015	8512.81	0.10884	8509.59	0.11395
9202.68	5.32492	9046.01	1.57997	8865.1	0.60654	8871.25	0.31216	8798.67	0.1973	8652.36	0.13619	8575.46	0.11843	8575.86	0.11043	8599.75	0.10905	8572.66	0.11409
9271.74	5.39989	9118.27	1.6034	8931.53	0.61437	8940.84	0.31554	8868.04	0.19893	8721.15	0.13697	8644.33	0.11888	8641.77	0.1107	8650.68	0.10924	8635.55	0.11423
9344.2	5.47833	9184.62	1.62602	9003.9	0.62269	9007.09	0.3188	8937.44	0.20056	8787.12	0.13772	8716.08	0.11936	8716.56	0.11099	8719.54	0.10945	8710.3	0.11437
9413.62	5.55564	9256.96	1.64984	9073.27	0.63085	9079.49	0.32247	9009.8	0.20226	8859.03	0.13853	8785.02	0.11982	8779.55	0.11126	8785.44	0.10965	8776.29	0.11452
9479.92	5.62958	9323.33	1.67276	9139.46	0.63883	9148.59	0.32588	9076.22	0.20385	8928	0.13931	8851.04	0.12027	8851.56	0.11156	8854.38	0.10985	8845.19	0.11465
9552.09	5.7079	9392.49	1.69623	9211.78	0.64728	9215.1	0.32921	9142.37	0.20546	8993.95	0.14009	8922.91	0.12076	8920.47	0.11184	8926.39	0.11005	8914.15	0.1148
9618.45	5.78463	9464.91	1.72065	9278.13	0.65541	9287.32	0.33282	9211.75	0.20711	9072.01	0.14094	8991.84	0.12121	8986.36	0.11212	8992.21	0.11026	8983.12	0.11496
9691.17	5.86462	9528.08	1.74328	9350.31	0.66421	9356.65	0.33637	9284.01	0.20886	9131.96	0.14167	9063.89	0.1217	9058.34	0.1124	9061.25	0.11046	9052.07	0.11509
9757.4	5.94076	9600.58	1.76803	9416.57	0.67221	9426	0.33986	9350.26	0.21048	9200.92	0.14248	9129.96	0.12216	9124.41	0.11269	9130.3	0.11067	9118.2	0.11523
9826.74	6.01854	9669.95	1.7925	9488.89	0.68097	9492.19	0.34337	9422.64	0.21219	9269.97	0.14335	9210.93	0.1227	9196.29	0.11298	9202.28	0.11087	9193.12	0.11539
9895.77	6.09666	9739.2	1.81689	9555.25	0.6895	9564.6	0.34714	9488.83	0.21385	9338.9	0.14417	9267.78	0.12312	9262.39	0.11327	9268.24	0.11107	9259.01	0.11552
9965.21	6.17733	9805.74	1.84089	9627.68	0.69817	9630.85	0.35053	9558.28	0.21559	9407.8	0.14493	9333.7	0.12357	9331.33	0.11355	9337.18	0.11128	9327.97	0.11567
10031.3	6.255	9874.9	1.86553	9694.15	0.70682	9703.37	0.35432	9627.63	0.21733	9476.98	0.14577	9405.75	0.12407	9409.2	0.11385	9406.06	0.11149	9399.93	0.11581
10103.8	6.33688	9944.28	1.89036	9920.13	0.73214	9772.77	0.35794	9697.15	0.21904	9548.91	0.14662	9471.89	0.12456	9469.46	0.11414	9475.32	0.11169	9472.11	0.11595
10170	6.41511	10016.5	1.91593	9944.21	0.7377	9839.08	0.36159	9766.42	0.2208	9614.89	0.14743	9540.94	0.12504	9538.29	0.11441	9544.15	0.11189	9535.06	0.11609
10242.2	6.49842	10082.7	1.94077	9992.6	0.74498	9908.3	0.36528	9835.65	0.22257	9683.85	0.14827	9609.89	0.12552	9604.32	0.1147	9622.08	0.11211	9601.01	0.11623
10311.7	6.58079	10151.9	1.96604	10064.7	0.75424	9974.58	0.36895	9904.91	0.22436	9752.67	0.14912	9681.77	0.12603	9676.24	0.115	9682.25	0.11229	9673.01	0.11638
10383.9	6.66316	10224.1	1.99181	10133.9	0.76342	10046.9	0.37282	9977.22	0.22615	9818.71	0.14994	9747.74	0.12652	9745.23	0.1153	9748.13	0.11251	9738.96	0.11652
10450.3	6.74352	10290.6	2.01686	10203.3	0.77253	10116	0.37653	10043.7	0.22789	9887.75	0.15078	9816.69	0.12701	9814.21	0.11559	9817.1	0.11272	9810.91	0.11666
10519.6	6.82606	10359.8	2.04261	10272.4	0.78167	10185.5	0.38034	10112.8	0.22969	9956.8	0.15165	9885.74	0.12751	9880.28	0.11588	9889.09	0.11292	9876.88	0.11681
10586.2	6.90435	10429.2	2.06852	10341.8	0.79091	10254.6	0.38415	10182	0.23153	10031.7	0.15255	9951.68	0.12799	9949.11	0.11618	9955.1	0.11313	9948.96	0.11694
10658.1	6.9896	10498.6	2.09492	10414.3	0.80043	10323.9	0.38799	10251.4	0.23333	10097.7	0.15342	10023.7	0.12852	10018.2	0.11646	10023.9	0.11333	10014.9	0.11708
10727.6	7.07405	10568.2	2.12151	10477.7	0.80951	10393.2	0.39186	10317.6	0.23511	10163.5	0.15427	10092.6	0.12901	10090.1	0.11678	10090.1	0.11354	10083.7	0.11721
10793.8	7.15466	10634.3	2.14686	10550	0.81921	10462.8	0.39577	10389.9	0.23698	10235.5	0.1553	10161.5	0.12953	10156	0.11706	10161.9	0.11375	10155.8	0.11737
10866.9	7.23973	10706.7	2.17408	10619.3	0.8285	10529.1	0.39957	10456.4	0.23877	10298.3	0.15604	10227.6	0.13001	10224.9	0.11737	10230.9	0.11396	10221.7	0.11751
10932.9	7.32237	10776	2.20113	10688.5	0.83815	10598.4	0.40352	10525.6	0.24065	10370.3	0.15689	10299.4	0.13052	10293.8	0.11768	10302.7	0.11418	10287.5	0.11764
11158.9	7.5665	10999.4	2.27768	10754.7	0.84745	10670.8	0.40764	10595.1	0.24249	10439.1	0.15778	10365.3	0.13104	10371.8	0.11798	10371.7	0.11439	10371.4	0.1178
11176.9	7.61741	11023.4	2.29484	10827.4	0.85734	10740	0.41161	10664.2	0.24439	10505.2	0.15864	10437.2	0.13156	10431.7	0.11827	10437.5	0.11459	10428.4	0.11793
11234.5	7.69492	11077.5	2.31879	10893.8	0.8674	10806.3	0.41544	10733.7	0.2463	10577.1	0.15955	10503.2	0.13207	10500.8	0.11858	10506.5	0.1148	10494.3	0.11805
11303.7	7.78071	11147	2.3463	10963.2	0.88098	10876.1	0.41957	10805.7	0.24822	10646.3	0.16048	10572.1	0.1326	10569.6	0.11888	10587.5	0.11502	10563.3	0.1182
11373.1	7.8667	11216.3	2.37394	11032.5	0.88932	10945.3	0.4236	10872.8	0.25005	10715.2	0.16138	10641.2	0.13313	10638.7	0.11918	10641.4	0.11521	10635.2	0.11834
11442.4	7.9547	11285.8	2.40248	11101.5	0.89769	11014.7	0.42767	10944.8	0.25203	10784.1	0.1623	10710.2	0.13365	10704.7	0.11949	10713.4	0.11544	10701.3	0.11849
11511.6	8.04018	11352.1	2.42909	11174	0.90641	11083.8	0.43175	11011.5	0.25394	10853.1	0.16321	10779	0.13418	10776.6	0.1198	10782.4	0.11565	10770.3	0.11862
11578	8.12602	11421.4	2.45773	11240.7	0.9162	11153.1	0.43587	11080.3	0.25589	10922.1	0.16415	10851.1	0.13472	10845.4	0.12011	10848.4	0.11585	10839.3	0.11878
11647	8.21211	11490.9	2.48542	11309.7	0.92598	11222.6	0.44001	11149.9	0.25778	11006	0.16516	10916.9	0.13525	10911.5	0.12042	10923.4	0.11608	10911.2	0.11891
11719.5	8.30113	11559.9	2.51359	11379.3	0.93633	11292.1	0.44421	11219.2	0.25976	11059.8	0.16598	10988.9	0.13579	10983.4	0.12073	10986.3	0.11628	10977.2	0.11904
11788.7	8.39041	11629.3	2.54276	11448.4	0.94622	11361.3	0.44851	11285.8	0.2617	11125.8	0.16691	11054.7	0.13631	11052.2	0.12104	11055.1	0.11649	11045.9	0.11917
11857.8	8.47882	11698.4	2.5775	11514.9	0.95642	11427.6	0.45244	11355.2	0.26368	11197.7	0.16792	11132.7	0.13688	11121.2	0.12135	11127.2	0.1167	11117.9	0.11932
11927.3	8.56738	11770.8	2.61149	11587.1	0.96665	11499.8	0.45678	11427.3	0.26569	11263.7	0.1688	11189.8	0.13741	11190.2	0.12166	11193	0.11691	11184	0.11946
11993.7	8.66179	11837	2.63583	11656.3	0.9772	11569.3	0.46103	11493.6	0.26763	11335.6	0.16974	11258.5	0.13795	11256	0.12197	11262	0.11713	11252.7	0.11961
12063	8.77862	11906.2	2.66079	11722.6	0.98731	11635.4	0.46519	11565.7	0.2697	11404.5	0.17071	11327.6	0.13845	11331	0.12229	11330.9	0.11734	11333.8	0.11976
12132.2	8.85367	11972.7	2.68713	11795	0.99799	11707.7	0.46961	11631.8	0.27165	11467.7	0.17163	11399.6	0.13904	11394	0.12258	11399.9	0.11755	11390.8	0.11989
12201.7	8.92892	12045.2	2.71732	11864	1.00845	11773.9	0.47387	11701.4	0.2737	11542.6	0.17263	11465.4	0.13957	11466.1	0.12291	11468.9	0.11776	11459.8	0.12002
12270.9	9.00903	12114.5	2.74714	11933.5	1.01901	11843.3	0.47814	11773.9	0.2758	11605.5	0.17354	11534.5	0.14011	11532	0.12322	11543.9	0.11798	11528.8	0.12016
12340.3	9.09845	12183.9	2.77675	12002.9	1.02933	11915.6	0.48269	11840.2	0.27779	11677.3	0.17454	11609.5	0.14071	11598	0.12356	11607	0.11819	11597.8	0.12031
12412.8	9.19325	12253.1	2.80644	12069.3	1.04027	11981.8	0.48701	11912.2	0.27986	11746.4	0.1755	11672.5	0.14124	11669.8	0.12387	11675.7	0.11842	11666.5	0.12044
12478.7	9.28141	12322.3	2.83621	12138.6	1.05095	12051.4	0.49145	11978.5	0.2819	11815.3	0.17649	11741.5	0.14178	11741.8	0.12418	11741.8	0.11864	11735.6	0.12058
12548.4	9.37104	12391.7	2.86623	12207.9	1.06144	12120.5	0.49582	12048.1	0.28411	11884.2	0.17747	11813.3	0.14236	11807.8	0.12452	11813.7	0.11883	11804.6	0.12071
12617.5	9.46188	12458	2.89567	12277.1	1.07247	12190	0.50031	12117.6	0.28699	11962.1	0.17853	11879.3	0.14291	11873.6	0.12483	11882.5	0.11905	11870.3	0.12085
12686.8	9.5525	12527.3	2.92596	12349.5	1.08339	12262.3	0.50482	12189.6	0.28879	12022	0.17944	11951.1	0.14349	11945.5	0.12515	11948.6	0.11926	11939.4	0.12099
12755.9	9.64314	12599.6	2.9571	12413	1.09404	12325.6	0.50907	12255.8	0.29053	12091	0.18044	12017.1	0.14405	12014.5	0.12548	12020.4	0.1195	12008.3	0.12112
12822.6	9.73427	12665.8	2.98687	12485.1	1.10528	12397.8	0.51374	12325.4	0.29238	12157	0.18145	12094.9	0.14466	12083.4	0.1258	12086.2	0.11971	12077.2	0.12127
12894.9	9.82928	12738.2	3.01837	12551.6	1.11605	12464	0.5182	12394.8	0.2945	12229.1	0.18248	12152	0.1452	12152.4	0.12613	12155.3	0.11993	12146.1	0.12141
12961.1	9.91972	12807.6	3.04923	12623.6	1.12736	12536.7	0.52281	12460.9	0.29657	12295	0.18346	12223.9	0.14579	12221.5	0.12645	12227.4	0.12014	12215.2	0.12155
13033.5	10.013	12877	3.08065	12693.2	1.13853	12605.9	0.52738	12530.4	0.2987	12364	0.18445	12290	0.14635	12305.4	0.1268	12296.4	0.12035	12284.2	0.12169
13102.8	10.1063	12943.4	3.11087	12762.2	1.14972	12675.2	0.53202	12602.6	0.30092	12432.9	0.18547	12361.9	0.14693	12356.4	0.1271	12362.2	0.12057	12353.1	0.12183
13168.7	10.198	13012.5	3.14215	12834.9	1.16097	12741.4	0.53658	12671.9	0.30306	12504.9	0.18652	12430.9	0.1475	12425.3	0.12743	12434.2	0.1208	12422	0.12196
13241.4	10.2935	13082	3.17344	12901.2	1.17228	12811.1	0.54116	12741.1	0.30524	12570.8	0.18753	12496.7	0.14807	12494.3	0.12775	12503.2	0.12101	12488	0.1221
13307.8	10.3844	13151.2	3.20499	12970.5	1.18362	12883.4	0.54601	12807.7	0.3074	12639.7	0.18857	12568.6	0.14867	12563.2	0.12809	12569	0.12123	12560	0.12224
13377	10.4778	13220.2	3.2364	13039.8	1.19505	12952.7	0.55063	12883.1	0.3097	12711.6	0.18962	12634.7	0.14926	12632.2	0.12841	12638	0.12146	12625.9	0.12238
13446.4	10.5726	13290	3.26832	13106.1	1.20622	13018.7	0.5553	12949.4	0.31178	12777.6	0.19064	12703.7	0.14985	12701.2	0.12875	12707.1	0.12167	12698	0.12252
13515.8	10.667	13359	3.30042	13178.5	1.21803	13088.3	0.55997	13015.9	0.31399	12846.5	0.19168	12775.7	0.15046	12770	0.12909	12776	0.12188	12763.9	0.12266
13588.2	10.762	13428.7	3.33254	13244.6	1.22957	13157.5	0.5648	13084.8	0.31612	12924.5	0.19284	12841.6	0.15105	12836	0.12941	12842	0.12211	12835.9	0.1228
13657.5	10.8562	13497.6	3.36458	13317	1.24149	13226.8	0.56956	13154.1	0.3184	12984.6	0.19379	12910.7	0.15164	12908	0.12976	12910.9	0.12233	12901.9	0.12292
13723.8	10.9486	13567.2	3.3969	13383.1	1.25284	13296.1	0.57437	13226.3	0.32064	13053.6	0.19484	12982.6	0.15225	12980	0.13011	12982.8	0.12255	12973.8	0.12307
13793.1	11.0434	13633.5	3.42849	13452.6	1.2643	13365.3	0.57921	13292.7	0.32287	13122.5	0.19601	13057.7	0.15288	13046.1	0.13043	13051.9	0.12277	13042.8	0.12321
13862.4	11.1375	13702.8	3.461	13521.8	1.2764	13434.6	0.58413	13361.9	0.32512	13188.6	0.197	13120.5	0.1535	13115	0.13078	13117.9	0.12298	13108.8	0.12334
13932	11.2333	13778.1	3.49524	13591.3	1.28795	13500.9	0.58877	13428	0.32731	13257.5	0.19802	13186.5	0.15408	13184	0.13111	13190	0.1232	13177.8	0.12348
14001.3	11.3304	13841.4	3.52642	13660.8	1.30037	13573.5	0.59378	13500.6	0.32969	13329.6	0.19913	13255.6	0.15467	13262	0.13148	13255.9	0.12343	13246.7	0.12363
14070.6	11.4246	13910.8	3.55927	13730.1	1.31202	13642.7	0.59868	13570.2	0.3319	13395.4	0.20018	13324.5	0.15527	13318.8	0.1318	13324.8	0.12365	13321.6	0.12376
14139.8	11.5204	13983.3	3.59312	13799.3	1.32427	13712	0.6036	13642.4	0.33425	13467.1	0.20128	13390.4	0.15587	13387.9	0.13214	13393.8	0.12388	13384.7	0.1239
14209.2	11.6172	14049.7	3.62591	13865.6	1.33575	13778.1	0.60845	13708.7	0.33648	13536.1	0.20237	13459.1	0.15647	13459.6	0.13248	13465.5	0.12412	13453.2	0.12403
14275.4	11.7115	14119	3.65907	13938	1.34817	13850.9	0.61361	13774.9	0.3388	13602.1	0.20344	13531.2	0.15711	13528.5	0.13282	13534.4	0.12434	13519.1	0.12417
14348.1	11.8099	14188.3	3.69209	14010.5	1.36063	13917.3	0.61842	13847.3	0.34112	13671	0.20453	13597	0.15772	13594.6	0.13316	13597.4	0.12454	13594.4	0.12431
14414.4	11.9053	14257.6	3.72604	14073.8	1.37216	13989.6	0.62359	13913.6	0.34345	13742.9	0.20566	13666	0.15833	13666.5	0.13352	13669.4	0.12478	13663.2	0.12445
14486.7	12.0034	14324	3.75883	14146.1	1.38472	14056	0.62859	13983.3	0.34573	13809	0.20675	13735	0.15895	13732.3	0.13386	13738.4	0.12502	13729.2	0.12459
14553.2	12.0975	14396.5	3.79347	14215.4	1.39697	14128.3	0.6337	14055.5	0.34813	13887.1	0.20793	13804	0.15958	13801.5	0.1342	13807.4	0.12523	13798.2	0.12474
14622.2	12.1947	14465.7	3.82719	14284.7	1.40935	14194.5	0.63861	14124.8	0.35048	13946.9	0.20897	13873	0.16021	13873.5	0.13456	13876.4	0.12545	13867.3	0.12486
14691.5	12.2912	14535	3.86121	14354.1	1.42178	14263.7	0.64379	14191.1	0.35289	14016	0.2101	13941.9	0.16085	13936.3	0.13488	13945.4	0.12568	13933.1	0.125
14763.6	12.3922	14604.3	3.89517	14420.2	1.43422	14336.4	0.64897	14260.5	0.35521	14084.9	0.21127	14019.8	0.16151	14008.5	0.13526	14014.2	0.1259	14005.1	0.12514
14830.1	12.4875	14670.6	3.92855	14492.8	1.44673	14405.5	0.65424	14326.9	0.35752	14153.8	0.21235	14079.9	0.16212	14074.5	0.1356	14083.3	0.12614	14071.2	0.12528
14899.1	12.5848	14742.7	3.96454	14559	1.459	14471.8	0.65931	14399.3	0.35999	14222.6	0.21346	14145.9	0.16275	14146.3	0.13596	14152.2	0.12637	14140.1	0.12541
14965.6	12.6804	14812	3.99838	14631.4	1.47196	14541.2	0.66442	14468.5	0.36232	14291.7	0.2146	14217.7	0.16338	14236.1	0.13637	14218.1	0.12658	14211.9	0.12555
15038.1	12.7808	14878.4	4.03176	14697.7	1.48457	14610.7	0.66961	14534.8	0.36469	14360.7	0.21574	14283.8	0.16401	14281.2	0.13666	14286.9	0.12681	14292.8	0.1257
15110.5	12.8815	14950.7	4.06765	14766.7	1.49724	14676.9	0.67473	14607.1	0.36719	14432.6	0.21691	14358.6	0.16468	14353.2	0.13703	14355.9	0.12704	14346.8	0.12582
15176.5	12.9763	15016.9	4.10201	14836.3	1.50968	14749.1	0.68019	14673.7	0.36965	14495.5	0.21801	14421.5	0.1653	14419	0.13739	14436.8	0.12729	14415.8	0.12596
15242.8	13.0724	15089.3	4.13763	14905.4	1.52279	14975.2	0.6954	14745.7	0.37206	14567.5	0.21919	14493.5	0.16595	14488.1	0.13774	14493.9	0.12751	14484.7	0.1261
15315.3	13.1756	15158.8	4.17235	14975	1.53538	14996.1	0.69859	14815.3	0.3745	14633.6	0.22031	14559.5	0.16658	14557	0.13809	14565.8	0.12775	14553.7	0.12623
15381.5	13.2706	15228.2	4.20747	15044.1	1.54858	15050.4	0.70327	14884.2	0.37694	14702.5	0.22147	14631.6	0.16725	14629	0.13845	14631.9	0.12796	14625.9	0.12638
15454.1	13.3727	15294.4	4.24227	15113.7	1.56124	15119.9	0.70871	14953.5	0.37941	14771.5	0.22262	14700.6	0.16792	14695.1	0.1388	14703.9	0.1282	14688.6	0.12651
15520.7	13.4703	15366.8	4.27829	15182.9	1.57484	15189.2	0.71405	15019.8	0.38181	14843.5	0.22383	14769.4	0.16857	14764.1	0.13917	14769.9	0.12843	14760.6	0.12665
15590	13.568	15433.1	4.31255	15252.3	1.58732	15261.6	0.71956	15095.4	0.38442	14921.4	0.22511	14838.4	0.16923	14833	0.13955	14838.8	0.12866	14829.6	0.12679
15659.1	13.6679	15499.6	4.34724	15321.5	1.60103	15327.9	0.72491	15158.7	0.38684	14978.2	0.22614	14904.4	0.16986	14902	0.13991	14907.9	0.12889	14898.6	0.12692
15728.5	13.7679	15572	4.38379	15390.9	1.61392	15397.1	0.73039	15230.8	0.38933	15050.1	0.22741	14982.1	0.17056	14970.9	0.14027	14976.6	0.12912	14964.5	0.12705
15797.8	13.8677	15641.2	4.4195	15460.2	1.62742	15466.5	0.73578	15297.3	0.39185	15116.1	0.22853	15042.1	0.17121	15039.5	0.14062	15045.4	0.12935	15036.2	0.12719
15870.5	13.9719	15707.6	4.45539	15526.8	1.64011	15536	0.74132	15366.7	0.39429	15185	0.22969	15111	0.17187	15108.4	0.141	15117.4	0.12959	15105.2	0.12734
15936.7	14.068	15776.9	4.49168	15599.2	1.65405	15605.3	0.74693	15438.7	0.39694	15251	0.23087	15180	0.17251	15186.5	0.14138	15183.4	0.12982	15174.1	0.12747
16005.9	14.168	15849.2	4.52821	15665.3	1.66678	15671.5	0.75229	15508.6	0.39947	15323	0.23208	15249.1	0.1732	15246.4	0.14172	15249.3	0.13005	15249.2	0.12762
16075.3	14.268	15915.7	4.56315	15734.5	1.68017	15741	0.75777	15574.4	0.40195	15392	0.23328	15317.9	0.17387	15315.4	0.1421	15321.2	0.13028	15312.1	0.12774
16141.6	14.3659	15988	4.60087	15804.3	1.69369	15810.4	0.76335	15644.2	0.40444	15461	0.23448	15389.9	0.17455	15384.5	0.14247	15396.4	0.13052	15378.2	0.12788
16213.8	14.4684	16057.4	4.63749	15873.5	1.70755	15882.7	0.76914	15713.5	0.40707	15529.8	0.23569	15455.9	0.1752	15453.4	0.14283	15456.2	0.13075	15450.3	0.12802
16283.1	14.5687	16126.6	4.67358	15942.9	1.72111	15949.2	0.77459	15782.8	0.40963	15595.8	0.23687	15524.8	0.17587	15519.4	0.1432	15525.3	0.13098	15519.1	0.12815
16352.6	14.6692	16193	4.70929	16012.1	1.73442	16018.3	0.78025	15852.1	0.41228	15667.9	0.23814	15593.8	0.17656	15588.5	0.14358	15597.3	0.13122	15585	0.1283
16421.8	14.7697	16262	4.74632	16081.4	1.74843	16087.9	0.78587	15921.3	0.41484	15736.7	0.23937	15659.8	0.17724	15657.3	0.14394	15666.2	0.13146	15654	0.12844
16491	14.8712	16334.4	4.78437	16150.7	1.76211	16156.9	0.79148	15990.7	0.41734	15808.9	0.24061	15731.8	0.17794	15729.3	0.14434	15732	0.13169	15726	0.12859
16560.3	14.9724	16400.7	4.82033	16220.1	1.77587	16226.3	0.79717	16060.2	0.42002	15883.9	0.24189	15797.9	0.1786	15795.5	0.14472	15801.2	0.13193	15795.1	0.12871
16629.6	15.0729	16470	4.85681	16286.2	1.78933	16295.2	0.80296	16126.4	0.42255	15943.8	0.24305	15866.9	0.1793	15867.3	0.14508	15870.3	0.13215	15861.2	0.12885
16696.1	15.1731	16542.3	4.89436	16358.5	1.80353	16364.7	0.80875	16198.8	0.42527	16009.8	0.24426	15956.8	0.18011	15936.4	0.14546	15939.2	0.13241	15930	0.129
16765.4	15.2733	16608.7	4.93126	16424.8	1.8171	16434	0.81453	16265.2	0.42782	16081.7	0.24552	16004.8	0.18069	16002.3	0.14583	16011.2	0.13265	15998.9	0.12912
16837.5	15.3762	16681.2	4.96996	16497.2	1.83167	16503.4	0.82029	16334.4	0.43052	16147.8	0.24673	16076.7	0.1814	16071.3	0.14622	16074.1	0.13286	16067.9	0.12927
16904	15.4769	16747.5	5.00648	16563.5	1.84502	16572.6	0.82604	16403.6	0.43309	16219.7	0.24802	16142.6	0.18207	16140.2	0.14657	16146.1	0.13311	16133.9	0.1294
16973.6	15.5787	16816.8	5.04346	16638.8	1.85975	16642.2	0.83188	16472.8	0.43584	16288.7	0.24927	16211.7	0.18277	16221.3	0.147	16215.2	0.13335	16218.1	0.12954
17042.8	15.6803	16883	5.08012	16702.2	1.87316	16711.7	0.83779	16545.1	0.43854	16357.8	0.25052	16280.7	0.18346	16278.3	0.14734	16284	0.1336	16272	0.12967
17112.3	15.7821	16952.4	5.1183	16774.7	1.88767	16777.8	0.84348	16611.6	0.44111	16423.7	0.25174	16349.7	0.18419	16350.2	0.14774	16359	0.13385	16343.9	0.12981
17181.6	15.883	17025	5.15702	16844	1.90187	16847.1	0.84932	16681.1	0.44385	16492.6	0.25302	16418.7	0.18489	16416.2	0.14812	16419	0.13406	16409.9	0.12994
17247.9	15.9825	17091.3	5.19399	16910.2	1.91609	16916.4	0.85514	16753.3	0.44662	16561.3	0.25429	16487.5	0.18561	16485.1	0.1485	16491	0.13431	16481.9	0.13009
17323.2	16.0922	17160.7	5.23193	16979.5	1.93036	16985.7	0.86109	16820	0.44928	16630.3	0.25555	16556.3	0.18631	16550.9	0.14888	16559.7	0.13456	16547.8	0.13022
17386.6	16.1894	17229.8	5.26991	17049.1	1.94437	17055.4	0.86718	16889.1	0.45203	16696.4	0.25682	16625.4	0.18703	16622.8	0.14929	16628.8	0.13481	16616.6	0.13037
17459	16.2929	17299.2	5.30796	17121.4	1.95907	17127.8	0.87332	16961.4	0.45478	16768.3	0.25812	16694.3	0.18774	16691.8	0.14967	16697.6	0.13504	16688.4	0.13051
17528.3	16.3935	17371.5	5.34704	17187.6	1.97311	17194.2	0.87907	17028	0.45744	16846.1	0.25954	16760.3	0.18843	16760.7	0.15005	16766.6	0.13528	16754.4	0.13065
17597.6	16.4966	17438	5.38445	17260	1.98796	17263.3	0.88506	17094.2	0.46019	16906.2	0.26072	16832.3	0.18918	16826.7	0.15042	16832.6	0.13552	16826.4	0.13078
17667.1	16.5993	17507.3	5.42279	17323.1	2.00206	17332.7	0.89106	17169.5	0.463	16972.2	0.26196	16907.2	0.18994	16895.6	0.15081	16901.6	0.13576	16892.4	0.13091
17736.2	16.701	17576.6	5.46121	17398.5	2.01738	17401.9	0.89715	17235.8	0.46574	17044.3	0.26336	16970.3	0.19063	16964.8	0.1512	16973.6	0.13601	16961.3	0.13106
17802.4	16.8024	17646	5.49973	17462.1	2.03162	17474.4	0.90333	17302.1	0.46836	17110.2	0.26459	17039.2	0.19134	17033.7	0.1516	17036.5	0.13624	17033.4	0.13119
17868.6	16.9025	17715.3	5.53832	17534.4	2.04632	17540.8	0.90923	17371.5	0.47116	17179.2	0.26586	17105.3	0.19205	17102.7	0.152	17108.5	0.13649	17099.3	0.13133
17944	17.0092	17787.7	5.57855	17600.7	2.06104	17607.1	0.91556	17444	0.47402	17251.1	0.26719	17177.2	0.19281	17186.6	0.15243	17180.5	0.13674	17177.3	0.13148
18010.3	17.1092	17853.7	5.61673	17670.1	2.0755	17679.3	0.92406	17510.3	0.47682	17317	0.26849	17243.3	0.1935	17240.6	0.15278	17246.5	0.13697	17237.2	0.1316
18082.7	17.2161	17923.1	5.65562	17898.9	2.11788	17748.7	0.92921	17579.7	0.47954	17385.9	0.26979	17315	0.19424	17309.4	0.15317	17324.4	0.13725	17303.2	0.13175
18148.8	17.3167	17992.4	5.6941	17917.1	2.12692	17817.8	0.93439	17652	0.48252	17454.8	0.27109	17380.9	0.19496	17378.3	0.15357	17387.3	0.13748	17375	0.13189
18221.4	17.4224	18061.6	5.73321	17974.3	2.14026	17884.1	0.93963	17718.2	0.48523	17523.8	0.27241	17446.9	0.1957	17450.4	0.15399	17453.2	0.13772	17444.1	0.13202
18287.8	17.5223	18130.9	5.77228	18043.5	2.15523	17956.4	0.94601	17790.5	0.48818	17592.8	0.27377	17521.8	0.19648	17516.2	0.15438	17522.1	0.13796	17513	0.13216
18357	17.6246	18197.5	5.81069	18115.6	2.17075	18025.7	0.95231	17856.7	0.49094	17664.8	0.27511	17587.8	0.1972	17585.3	0.15478	17591.2	0.13822	17582	0.1323
18426.3	17.7293	18269.7	5.85132	18179.3	2.18521	18095.3	0.95849	17923.2	0.49366	17727.7	0.2764	17656.8	0.19794	17654.3	0.15519	17657.2	0.13845	17647.9	0.13244
18495.6	17.8325	18336.1	5.88973	18251.6	2.20062	18161.2	0.96465	17995.3	0.49659	17808.8	0.2779	17725.7	0.19868	17723.2	0.15559	17726.1	0.1387	17716.9	0.13256
18568.1	17.9395	18408.4	5.9301	18318	2.21567	18230.9	0.97088	18064.6	0.49955	17868.7	0.27913	17794.7	0.19943	17789.3	0.15597	17798.1	0.13896	17785.9	0.1327
18634.5	18.0409	18477.7	5.96969	18387.4	2.23087	18300.1	0.97726	18130.9	0.5023	17937.7	0.28048	17881.7	0.20028	17858.2	0.15637	17867.1	0.13921	17854.8	0.13284
18700.7	18.1407	18544	6.00893	18459.7	2.24637	18369.5	0.98352	18200.4	0.50519	18003.7	0.28187	17929.6	0.20091	17930.2	0.1568	17933	0.13945	17923.8	0.13298
18773.1	18.2468	18613.6	6.04869	18526.1	2.26127	18438.7	0.98998	18272.6	0.50819	18072.6	0.28318	17998.7	0.20169	17999.2	0.15721	18002	0.13969	17992.8	0.13312
18845.4	18.3529	18683	6.08808	18595.2	2.27687	18511.1	0.99656	18338.9	0.51091	18141.5	0.28448	18070.6	0.20246	18068.2	0.15761	18070.9	0.13996	18061.8	0.13327
18911.7	18.4554	18752.2	6.12854	18667.5	2.29266	18577.5	1.00289	18411.1	0.51401	18207.3	0.2858	18139.4	0.20319	18145.9	0.15803	18139.8	0.1402	18130.7	0.1334
18981.2	18.5608	18821.5	6.16953	18734	2.30785	18646.8	1.00916	18480.6	0.5169	18282.2	0.28727	18205.2	0.20395	18202.8	0.1584	18211.7	0.14046	18199.5	0.13354
19047.5	18.6614	18890.8	6.20951	18806.3	2.32376	18716.4	1.01569	18549.7	0.51983	18351.3	0.28864	18277.1	0.20472	18274.7	0.15882	18301.5	0.14075	18268.4	0.13367
19116.9	18.7649	18963.3	6.25035	18869.7	2.33859	18785.5	1.02219	18616.4	0.52277	18417.1	0.28997	18343.2	0.20546	18343.8	0.15923	18346.6	0.14095	18337.4	0.13382
19186.2	18.8705	19029.7	6.28972	18942	2.35444	18854.8	1.0286	18685.8	0.52568	18486.1	0.29133	18412.1	0.20622	18412.7	0.15965	18415.6	0.14119	18406.4	0.13395
19255.6	18.9747	19098.8	6.33008	19014.5	2.37045	18924.2	1.03529	18755.1	0.52861	18555.2	0.2928	18481.2	0.20699	18478.7	0.16006	18487.6	0.14147	18475.3	0.13409
19324.7	19.0778	19168.2	6.37004	19080.8	2.38601	18990.6	1.04168	18824.4	0.53163	18624.1	0.29473	18550.2	0.20776	18547.7	0.16046	18550.6	0.1417	18544.4	0.13423
19394	19.1815	19234.5	6.40973	19150.5	2.40196	19063.1	1.04821	18893.7	0.5346	18696.1	0.29593	18619.3	0.20854	18616.7	0.16091	18622.5	0.14196	18613.4	0.13438
19463.1	19.2863	19303.8	6.45083	19216.2	2.4174	19129.4	1.05471	18963.4	0.53759	18771.2	0.29716	18688.3	0.2093	18682.7	0.16131	18691.4	0.14222	18679.4	0.13449
19532.5	19.3904	19373.2	6.49161	19288.8	2.43362	19198.6	1.0612	19035.4	0.54067	18831.1	0.29834	18754.2	0.21007	18757.6	0.16171	18760.6	0.14247	18751.3	0.13464
19601.9	19.4966	19445.2	6.53278	19357.9	2.4499	19267.8	1.06791	19101.7	0.54354	18899.9	0.29978	18837.9	0.21096	18823.5	0.16213	18826.4	0.14272	18820.2	0.13478
19674.1	19.6038	19511.8	6.57295	19424.2	2.46548	19337.1	1.07449	19170.9	0.54662	18969.5	0.30123	18898	0.21168	18892.5	0.16255	18898.4	0.14297	18886.2	0.13491
19740.5	19.7053	19584.1	6.61599	19496.6	2.48194	19409.4	1.08154	19237.5	0.54953	19038.6	0.30266	18961.6	0.21246	18962.1	0.16298	18965	0.14323	18955.6	0.13507
19806.9	19.8056	19650.2	6.65595	19562.8	2.49802	19475.7	1.08804	19309.7	0.55271	19107.5	0.30399	19036.5	0.21328	19028	0.16339	19036.8	0.1435	19024.7	0.13519
19876.3	19.908	19722.5	6.69835	19631.9	2.51411	19547.9	1.09479	19378.9	0.5558	19176.5	0.30544	19099.5	0.214	19109.1	0.16383	19105.9	0.14375	19093.7	0.13534
19948.5	20.0127	19788.8	6.73967	19701.4	2.53033	19614.2	1.10135	19448.2	0.55881	19242.5	0.30683	19171.5	0.21481	19166	0.16423	19177.8	0.14402	19162.7	0.13548
20017.9	20.1153	19861.3	6.78311	19770.9	2.54663	19683.3	1.108	19517.5	0.56192	19314.6	0.3083	19237.4	0.2156	19234.8	0.16465	19240.7	0.14427	19231.6	0.13562
20087.1	20.2178	19927.6	6.82447	19840.4	2.56296	19753	1.11504	19587	0.56502	19380.5	0.3097	19306.3	0.21641	19309.9	0.1651	19306.7	0.14453	19300.6	0.13576
20087	20.2573	19997.1	6.86696	19912.6	2.57965	19822.4	1.12204	19656.1	0.56817	19449.3	0.31113	19378.5	0.21722	19373	0.16551	19378.8	0.14478	19366.7	0.13589
20053.9	20.2187	20066.3	6.90934	19978.8	2.59559	19891.8	1.12908	19725.5	0.57137	19521.5	0.31261	19447.3	0.21803	19441.8	0.16595	19447.7	0.14504	19438.6	0.13603
20019.2	20.1672	20019.3	6.90817	20051.2	2.61233	19961.1	1.1361	19791.7	0.57453	19590.5	0.31411	19513.4	0.21881	19510.9	0.16639	19522.7	0.14533	19510.5	0.13619
20000.2	20.1286	20007.2	6.89551	20105	2.62665	20030.4	1.14313	19861.3	0.57774	19653.3	0.31552	19585.4	0.21965	19579.9	0.16682	19588.7	0.14559	19576.6	0.13633
				20071.8	2.62477	20096.4	1.14999	19930.9	0.581	19727.7	0.31702	19651.3	0.22045	19648.8	0.16726	19654.6	0.14583	19642.5	0.13646
				20038.7	2.61692	20080.9	1.15106	20002.8	0.58428	19794	0.31843	19720	0.22124	19717.6	0.16767	19723.4	0.14609	19717.2	0.13662
				20004.1	2.60868	20047.8	1.148	20072.1	0.58752	19863	0.31989	19801	0.22212	19786.6	0.16808	19789.4	0.14634	19783.2	0.13677
				20000.3	2.60542	20011.6	1.14435	20094.5	0.58939	19928.8	0.32129	19857.9	0.22284	19855.5	0.16848	19858.2	0.14659	19849.2	0.13691

## Sheet: Figure 2d
Magnetic field vs Power factor
	80 K		100 K		120 K		140 K		160 K		180 K		200 K		225 K		250 K		300 K
19652.1	0.286161	19687.1	1.09	19682.2	2.89	19672.3	6.03	19692.5	10.48	19667.3	16.61	19737.6	20.35	19662.2	22.31	19727.4	21.15	19682.5	14.78
19521.9	0.289843	19561.8	1.1	19551.8	2.91	19547	6.09	19572.1	10.55	19537	16.74	19612	20.34	19537.2	22.34	19587.1	21.12	19557.3	14.74
19396.5	0.293884	19446.7	1.11	19431.6	2.94	19421.8	6.14	19451.8	10.63	19426.8	16.82	19481.8	20.42	19411.5	22.38	19476.9	21.14	19421.9	14.73
19256.4	0.298812	19311.5	1.13	19296.5	2.98	19291.6	6.2	19331.7	10.7	19291.4	16.93	19361.4	20.51	19276.5	22.46	19356.5	21.13	19301.8	14.71
19141.2	0.30267	19191.2	1.14	19176.1	3.01	19171.3	6.26	19211.4	10.78	19171.1	17.04	19236.3	20.59	19156.3	22.48	19241.4	21.15	19176.4	14.69
19015.7	0.306825	19060.8	1.16	19045.7	3.05	19035.9	6.33	19086.2	10.87	19045.8	17.14	19126	20.63	19030.7	22.52	19106.1	21.14	19041.2	14.68
18890.3	0.310607	18935.3	1.17	18930.1	3.08	18915.4	6.39	18965.7	10.97	18925.4	17.24	18995.9	20.77	18900.3	22.59	18990.7	21.15	18920.6	14.66
18760.1	0.315716	18819.9	1.18	18814.8	3.11	18760.1	6.47	18830.2	11.06	18804.9	17.35	18870.3	20.84	18780	22.62	18860.3	21.18	18785.1	14.64
18639.7	0.320297	18689.6	1.2	18689.8	3.15	18634.7	6.52	18709.9	11.13	18679.5	17.42	18739.8	20.94	18649.7	22.67	18740	21.17	18674.9	14.62
18494	0.325389	18569.3	1.21	18559.1	3.18	18519.2	6.59	18584.4	11.22	18549.1	17.57	18619.5	21.01	18514	22.72	18614.7	21.18	18549.5	14.62
18398.8	0.329666	18428.7	1.23	18433.7	3.22	18388.9	6.66	18464	11.32	18418.8	17.66	18493.7	21.09	18393.8	22.75	18494	21.19	18419	14.61
18268.4	0.334547	18313.4	1.25	18308.5	3.26	18273.6	6.72	18333.8	11.42	18298.4	17.75	18373.7	21.18	18258.3	22.83	18368.7	21.19	18283.8	14.59
18142.8	0.338936	18182.9	1.26	18177.9	3.29	18153.1	6.78	18198.5	11.52	18172.9	17.89	18248.5	21.24	18147.9	22.87	18243.4	21.19	18168.2	14.58
18012.4	0.344158	18042.6	1.28	18057.6	3.33	18017.5	6.86	18082.8	11.6	18047.5	18.01	18112.7	21.37	18017.5	22.85	18107.7	21.22	18037.7	14.56
17892.1	0.348926	17912.1	1.3	17927.3	3.37	17897.3	6.92	17962.5	11.71	17922.1	18.14	17982.4	21.49	17897.4	22.91	17987.4	21.22	17912.4	14.54
17756.8	0.354778	17801.8	1.31	17796.9	3.42	17772.1	6.98	17841.9	11.8	17791.9	18.29	17867.1	21.57	17771.9	22.98	17862	21.21	17787.3	14.51
17641.6	0.360068	17671.5	1.33	17676.5	3.45	17641.6	7.05	17716.7	11.91	17661.5	18.38	17746.8	21.63	17646.4	22.98	17741.8	21.22	17661.8	14.49
17501.2	0.365482	17551.3	1.35	17541.2	3.49	17521	7.13	17586.3	12.01	17536.2	18.5	17621.4	21.75	17516.3	23.05	17606.4	21.21	17531.4	14.48
17380.5	0.370453	17425.7	1.37	17420.7	3.54	17390.8	7.21	17461.1	12.11	17415.6	18.63	17491	21.84	17395.6	23.07	17486	21.21	17416	14.46
17245.1	0.376857	17310.2	1.38	17290.1	3.58	17250.5	7.29	17320.5	12.23	17300.1	18.7	17350.4	21.93	17255.3	23.16	17360.4	21.23	17295.5	14.44
17144.7	0.381886	17174.7	1.4	17154.7	3.62	17135.1	7.37	17180.1	12.34	17159.8	18.82	17229.9	22.01	17139.8	23.19	17220.1	21.23	17170.2	14.43
17014	0.387835	17054.3	1.42	17044.4	3.66	17009.3	7.44	17054.6	12.44	17049.4	18.97	17129.9	22.1	17009.2	23.21	17104.8	21.23	17054.8	14.42
16888.6	0.39428	16923.7	1.44	16903.6	3.71	16883.7	7.52	16923.8	12.57	16913.5	19.09	16984	22.21	16883.7	23.3	16984	21.24	16909	14.4
16763.3	0.400378	16803.3	1.46	16788.2	3.75	16753.3	7.6	16813.4	12.65	16793.3	19.19	16868.9	22.28	16753.3	23.3	16853.4	21.24	16798.7	14.38
16647.8	0.406	16672.8	1.48	16677.9	3.79	16637.8	7.67	16683.1	12.77	16657.9	19.35	16738.3	22.35	16622.2	23.3	16728.4	21.26	16653.1	14.36
16511.9	0.412891	16552.3	1.5	16551.9	3.84	16512.2	7.76	16552.4	12.9	16537.2	19.48	16617.4	22.45	16502.3	23.33	16597.6	21.25	16542.5	14.35
16396.9	0.419121	16426.8	1.52	16421.9	3.89	16381.9	7.85	16432	12.99	16416.9	19.59	16492	22.53	16376.8	23.45	16482	21.26	16407.1	14.32
16261.5	0.426319	16306.3	1.54	16296.5	3.94	16251.5	7.93	16316.6	13.08	16296.5	19.73	16366.9	22.66	16246.5	23.45	16361.8	21.25	16286.8	14.31
16141.1	0.432721	16186.2	1.57	16171.1	3.99	16131.3	8.02	16191.4	13.24	16171.2	19.85	16241.5	22.78	16111	23.45	16236.4	21.25	16146.4	14.31
16010.8	0.440036	16055.5	1.59	16065.7	4.03	15995.8	8.12	16075.9	13.33	16045.7	19.98	16121	22.89	15995.6	23.43	16121.1	21.25	16021	14.29
15875.3	0.448228	15930.2	1.61	15935.3	4.09	15880.4	8.2	15955.6	13.43	15905.3	20.12	15995.7	22.95	15870.1	23.52	15985.7	21.24	15905.6	14.26
15764.6	0.454923	15804.6	1.63	15814.7	4.14	15749.8	8.29	15815	13.57	15784.7	20.21	15870.2	23.05	15744.7	23.55	15870.4	21.25	15780	14.24
15639.2	0.462887	15664.1	1.66	15684.3	4.19	15624.3	8.4	15689.4	13.69	15649.2	20.38	15739.5	23.19	15604.2	23.59	15734.6	21.25	15654.6	14.21
15513.7	0.471075	15553.8	1.68	15548.9	4.25	15488.8	8.5	15569.2	13.83	15533.8	20.53	15619.1	23.27	15488.8	23.65	15614.3	21.25	15529.1	14.19
15393.1	0.478916	15418.2	1.71	15438.3	4.3	15363.1	8.59	15443.4	13.93	15398.1	20.67	15478.6	23.34	15358	23.67	15498.8	21.23	15403.4	14.17
15257.7	0.487639	15297.7	1.74	15297.7	4.37	15227.7	8.69	15312.8	14.05	15267.7	20.79	15358	23.41	15237.7	23.68	15368.1	21.23	15277.9	14.16
15142.2	0.49602	15182.3	1.76	15157.3	4.43	15117.3	8.78	15192.6	14.17	15152.3	20.94	15217.5	23.52	15117.2	23.67	15247.7	21.22	15142.5	14.14
15006.6	0.505257	15056.7	1.79	15041.7	4.49	14991.6	8.9	15067	14.28	15011.5	21.12	15107.1	23.6	14976.5	23.71	15112.2	21.24	15006.8	14.12
14891.2	0.513845	14931.2	1.81	14896.2	4.56	14856.2	9	14936.5	14.44	14886.2	21.24	14981.5	23.71	14851.1	23.77	14991.6	21.25	14896.4	14.09
14755.7	0.523253	14805.8	1.84	14770.8	4.62	14740.8	9.09	14826.1	14.58	14765.7	21.35	14846.1	23.8	14730.7	23.82	14866.2	21.22	14771.1	14.07
14635.5	0.532888	14670.5	1.87	14645.5	4.69	14615.5	9.2	14700.8	14.71	14625.4	21.53	14730.7	23.9	14595.4	23.86	14735.7	21.21	14640.8	14.06
14510.1	0.542485	14550.2	1.9	14535.1	4.75	14485.2	9.31	14575.4	14.85	14515.1	21.65	14600.3	24	14464.9	23.86	14610.5	21.21	14505.4	14.03
14379.6	0.552964	14414.6	1.93	14399.6	4.81	14359.7	9.43	14445	14.99	14399.7	21.81	14460	24.07	14349.6	23.88	14475	21.2	14399.9	14.01
14254	0.563206	14294	1.96	14279	4.88	14224	9.55	14309.3	15.15	14264	21.92	14344.5	24.18	14229	23.91	14359.6	21.15	14269.3	13.99
14123.6	0.573905	14163.6	2	14148.6	4.96	14103.6	9.66	14198.9	15.27	14143.6	22.08	14223.9	24.27	14083.6	23.93	14229	21.21	14163.9	13.95
13993.1	0.585223	14043.1	2.03	14023.2	5.03	13983.2	9.77	14068.5	15.41	14018.2	22.2	14108.5	24.35	13943	23.98	14108.5	21.11	14033.5	13.94
13872.4	0.596335	13912.5	2.06	13887.5	5.11	13862.5	9.89	13932.9	15.56	13892.4	22.34	13973	24.45	13812.2	24	13983.1	21.19	13907.9	13.93
13752.1	0.607043	13777.1	2.1	13741.9	5.19	13732.1	10.02	13827.4	15.69	13767.1	22.52	13857.5	24.5	13686.8	24.02	13842.3	21.14	13797.5	13.9
13626.6	0.618677	13656.6	2.13	13641.7	5.25	13606.7	10.14	13692	15.84	13626.5	22.67	13721.9	24.62	13566.5	24.11	13717.1	21.18	13667	13.88
13500.9	0.630736	13521	2.17	13501	5.34	13466	10.27	13576.6	15.98	13516	22.79	13596.5	24.73	13450.9	24.12	13586.5	21.15	13541.5	13.85
13375.5	0.643156	13410.5	2.2	13390.5	5.41	13350.6	10.39	13450.9	16.13	13380.6	22.98	13491	24.81	13310.3	24.14	13455.9	21.15	13410.9	13.84
13240.1	0.656074	13285.2	2.24	13260.1	5.49	13230.1	10.52	13325.5	16.28	13245.1	23.13	13360.5	24.9	13195	24.13	13340.5	21.13	13275.4	13.8
13124.8	0.668454	13159.8	2.28	13144.8	5.57	13099.9	10.66	13205	16.42	13124.8	23.27	13235.1	24.99	13064.7	24.13	13215.1	21.09	13160	13.78
12994.4	0.682722	13039.5	2.32	13034.4	5.64	12969.4	10.79	13079.8	16.58	12999.4	23.39	13104.8	25.05	12929.3	24.15	13099.8	21.08	13029.8	13.74
12869	0.696602	12909.1	2.35	12894	5.74	12849.1	10.92	12944.4	16.73	12868.9	23.58	12974.3	25.1	12803.8	24.18	12974.4	21.09	12909.4	13.71
12748.3	0.710428	12788.6	2.4	12778.5	5.82	12723.4	11.05	12829	16.9	12748.3	23.73	12853.9	25.19	12688.3	24.18	12853.9	21.04	12773.8	13.7
12622.9	0.724975	12657.9	2.44	12652.9	5.91	12592.9	11.22	12693.3	17.09	12622.9	23.89	12713.3	25.32	12562.7	24.2	12728.3	20.98	12658.3	13.67
12487.5	0.741557	12527.5	2.48	12522.5	6.01	12462.5	11.37	12572.8	17.24	12492.5	24.03	12602.9	25.42	12427.3	24.24	12587.8	20.97	12522.9	13.64
12367.1	0.756774	12407.1	2.53	12402.1	6.11	12332	11.52	12442.4	17.45	12367	24.15	12472.5	25.52	12311.9	24.22	12447.4	21.01	12407.5	13.61
12251.7	0.771649	12286.6	2.57	12276.8	6.2	12206.6	11.69	12322	17.61	12231.5	24.31	12341.8	25.52	12171.4	24.2	12322	21.03	12271.9	13.58
12126.4	0.786804	12166.3	2.62	12151.2	6.31	12071.2	11.86	12196.6	17.7	12116.2	24.52	12216.6	25.63	12056	24.23	12201.5	20.97	12151.6	13.56
11995.7	0.805166	12035.8	2.67	12015.9	6.42	11955.6	12.01	12061.1	17.94	11980.5	24.7	12091.1	25.75	11925.4	24.21	12071.1	20.88	12021.2	13.53
11870.1	0.823668	11915.3	2.71	11880.1	6.53	11815	12.18	11945.6	18.11	11860.1	24.81	11965.4	25.81	11805	24.23	11950.4	20.9	11890.5	13.49
11729.8	0.844479	11784.8	2.76	11769.9	6.62	11704.8	12.33	11825.1	18.28	11739.8	24.98	11830	25.93	11679.6	24.25	11820	20.9	11775.1	13.47
11619.4	0.860786	11659.3	2.82	11629.3	6.74	11564.5	12.52	11689.7	18.5	11619.4	25.16	11704.7	26.03	11544.3	24.26	11689.6	20.82	11639.7	13.44
11489	0.880414	11534.1	2.88	11519.2	6.84	11439	12.7	11574.4	18.68	11489	25.29	11584.4	26.03	11423.9	24.25	11574.4	20.76	11519.4	13.41
11358.7	0.90208	11413.6	2.93	11393.8	6.96	11328.7	12.86	11443.9	18.83	11373.7	25.43	11444	26.15	11293.5	24.27	11438.9	20.82	11404	13.39
11243.2	0.921128	11293.4	2.99	11263.2	7.1	11203	13.03	11323.7	19.04	11248.3	25.59	11333.6	26.23	11172.9	24.28	11318.6	20.81	11278.6	13.35
11127.6	0.943565	11167.8	3.04	11132.5	7.21	11072.6	13.18	11183	19.26	11122.6	25.77	11192.9	26.32	11032.4	24.31	11193	20.74	11158	13.34
10992.3	0.964612	11032.2	3.11	10997.2	7.32	10952.3	13.37	11067.5	19.44	10997.2	25.94	11082.5	26.4	10922	24.29	11067.5	20.66	11022.6	13.31
10871.9	0.986073	10911.9	3.18	10881.9	7.47	10831.6	13.56	10932.2	19.68	10866.7	26.04	10952.1	26.45	10781.2	24.28	10927.1	20.7	10912.2	13.28
10761	1.01	10786.1	3.24	10740.9	7.62	10695.9	13.77	10806.4	19.84	10746	26.18	10836.6	26.54	10665.8	24.23	10801.3	20.72	10781.5	13.25
10620.7	1.03	10660.6	3.31	10620.5	7.75	10565.6	13.96	10680.9	20.02	10610.6	26.35	10710.9	26.62	10540.5	24.27	10675.8	20.64	10645.9	13.22
10505.2	1.06	10535.3	3.37	10500.1	7.87	10445.1	14.18	10545.5	20.26	10490.2	26.5	10570.5	26.68	10404.7	24.31	10550.4	20.57	10525.5	13.19
10374.6	1.08	10409.5	3.45	10369.5	8.02	10319.4	14.37	10429.9	20.43	10374.6	26.67	10450	26.76	10289.3	24.32	10434.9	20.51	10400	13.15
10244.1	1.11	10284.1	3.52	10239.1	8.18	10179.1	14.6	10309.5	20.63	10254.2	26.83	10329.5	26.8	10158.9	24.33	10319.4	20.58	10274.5	13.12
10123.8	1.14	10163.8	3.59	10133.7	8.31	10068.8	14.77	10189.1	20.87	10123.7	27.03	10194	26.9	10038.7	24.31	10194.1	20.52	10134.1	13.08
9988.52	1.17	10033.5	3.68	10008.4	8.47	9938.38	15	10068.7	21.05	9993.48	27.17	10073.6	26.95	9908.2	24.21	10073.6	20.48	10023.9	13.05
9873.1	1.2	9913.08	3.75	9888.06	8.67	9813.07	15.27	9938.44	21.26	9872.96	27.38	9948.36	27.02	9772.85	24.21	9933.25	20.4	9883.34	13.01
9737.67	1.23	9777.69	3.84	9762.64	8.8	9682.56	15.5	9812.98	21.47	9747.7	27.53	9812.99	27.06	9652.17	24.21	9822.97	20.35	9773.09	12.98
9617	1.26	9657.06	3.93	9637.01	8.96	9561.99	15.71	9692.59	21.71	9606.94	27.67	9692.49	27.13	9521.78	24.23	9687.5	20.27	9632.28	12.96
9481.56	1.3	9531.63	4.01	9511.61	9.12	9431.47	15.95	9561.95	21.95	9481.54	27.83	9566.86	27.15	9401.45	24.19	9561.86	20.3	9516.98	12.92
9371.22	1.33	9406.17	4.11	9371.17	9.33	9296.02	16.23	9436.61	22.18	9356.11	28	9441.44	27.23	9275.96	24.08	9436.49	20.3	9376.51	12.89
9235.7	1.37	9285.74	4.2	9250.71	9.5	9165.54	16.46	9306.14	22.4	9230.7	28.15	9295.99	27.28	9145.44	24.1	9306.11	20.24	9250.98	12.86
9125.38	1.4	9165.35	4.29	9120.28	9.69	9045.24	16.73	9180.63	22.61	9115.35	28.31	9180.53	27.34	9020.14	24.1	9190.6	20.17	9125.59	12.82
8999.94	1.44	9045.04	4.39	8994.88	9.87	8919.84	16.95	9055.28	22.85	8984.85	28.37	9055.19	27.34	8899.54	24.09	9055.13	20.09	9000.3	12.78
8869.26	1.48	8914.53	4.5	8864.18	10.09	8799.16	17.23	8919.78	23.1	8854.16	28.59	8929.71	27.4	8764.05	24.1	8934.85	20.03	8884.63	12.75
8738.77	1.52	8788.85	4.6	8738.76	10.29	8673.82	17.45	8814.25	23.32	8733.78	28.7	8794.05	27.46	8653.68	24.09	8804.14	19.95	8749.13	12.71
8618.4	1.56	8658.54	4.72	8623.51	10.49	8548.29	17.74	8683.99	23.57	8603.26	28.9	8673.63	27.53	8533.2	23.99	8678.69	19.91	8628.86	12.68
8493.22	1.61	8527.98	4.85	8493.08	10.69	8403.04	18.06	8563.32	23.72	8493.18	28.89	8543.21	27.51	8402.92	23.91	8568.34	19.95	8488.4	12.65
8362.8	1.66	8402.79	4.97	8377.77	10.9	8292.67	18.32	8427.99	24.01	8367.82	29.12	8422.96	27.57	8282.67	23.91	8433.08	19.97	8383.08	12.6
8237.35	1.71	8277.4	5.09	8242.25	11.16	8157.12	18.58	8307.67	24.21	8247.36	29.25	8282.51	27.65	8142.02	23.93	8307.66	19.9	8262.7	12.55
8106.78	1.76	8141.92	5.24	8106.52	11.43	8036.24	18.86	8177.28	24.49	8126.85	29.34	8167.16	27.65	8021.43	23.78	8187.26	19.85	8147.45	12.52
7981.22	1.81	8021.26	5.37	7981.12	11.67	7916.21	19.2	8056.74	24.77	7996.31	29.59	8051.48	27.67	7891.07	23.82	8061.61	19.79	8021.68	12.46
7860.86	1.86	7890.89	5.51	7855.83	11.92	7800.74	19.5	7931.28	24.98	7860.87	29.67	7926.1	27.66	7775.28	23.7	7921.09	19.72	7886.28	12.43
7735.27	1.92	7760.47	5.67	7730.01	12.17	7649.83	19.9	7790.7	25.29	7740.42	29.83	7800.71	27.72	7644.89	23.7	7805.76	19.65	7755.64	12.4
7609.64	1.98	7644.73	5.8	7604.36	12.44	7534.41	20.14	7670.05	25.48	7614.72	29.89	7675.21	27.72	7514.44	23.63	7669.88	19.6	7654.97	12.37
7484.31	2.04	7504.26	5.99	7469.18	12.74	7414.13	20.48	7544.61	25.78	7484.35	30.11	7539.52	27.72	7394.11	23.58	7554.53	19.54	7529.74	12.32
7343.64	2.12	7378.82	6.15	7353.68	12.99	7273.49	20.82	7419.18	26	7374.03	30.07	7419.06	27.73	7268.42	23.59	7414.15	19.45	7394.22	12.27
7218.1	2.19	7258.19	6.33	7218.08	13.32	7158	21.12	7303.56	26.26	7238.23	30.28	7288.43	27.69	7138.03	23.47	7293.38	19.41	7273.75	12.24
7092.82	2.26	7137.75	6.49	7107.77	13.57	7027.61	21.45	7178.23	26.48	7122.86	30.41	7163.06	27.78	7017.69	23.48	7173.08	19.36	7138.13	12.2
6967.36	2.34	7017.44	6.68	6976.91	13.92	6907.39	21.81	7047.73	26.79	6997.35	30.43	7037.65	27.79	6887.44	23.36	7037.65	19.27	7023.06	12.15
6852.01	2.41	6897.15	6.86	6852.18	14.26	6781.99	22.21	6917.42	26.97	6872.15	30.55	6912.46	27.7	6757.07	23.37	6922.4	19.2	6892.63	12.11
6721.66	2.5	6756.71	7.09	6716.54	14.62	6646.48	22.56	6797.04	27.21	6741.81	30.64	6776.9	27.67	6636.47	23.24	6781.84	19.13	6761.82	12.07
6586.24	2.59	6641.33	7.29	6601.01	14.94	6530.83	22.93	6671.49	27.43	6601.3	30.84	6656.51	27.65	6505.95	23.2	6661.65	19.06	6641.62	12.01
6475.66	2.68	6520.7	7.48	6460.35	15.31	6400.66	23.26	6546.08	27.66	6490.6	30.82	6530.94	27.68	6375.28	23.03	6510.9	18.91	6516.08	11.97
6325.16	2.81	6390.26	7.67	6345.15	15.67	6259.97	23.66	6415.43	27.87	6350.3	30.93	6395.42	27.66	6254.83	23.03	6405.35	18.96	6380.41	11.92
6204.6	2.9	6269.8	7.97	6214.69	16.06	6134.36	24.07	6280.08	28.11	6239.87	30.95	6269.86	27.65	6129.31	22.96	6280.14	18.83	6265.15	11.88
6074.04	2.99	6144.12	8.22	6084.18	16.46	6013.98	24.45	6164.65	28.41	6104.44	31.03	6144.4	27.57	5993.92	22.9	6154.31	18.78	6129.43	11.83
5963.65	3.09	6023.73	8.47	5953.5	16.91	5883.69	24.82	6029.01	28.67	5983.79	31.07	6023.86	27.52	5873.41	22.8	6024.05	18.73	6014.07	11.78
5838.19	3.23	5893.27	8.75	5833.06	17.29	5762.86	25.2	5908.59	28.88	5848.32	31.09	5898.49	27.5	5748.03	22.71	5888.37	18.6	5883.75	11.75
5697.35	3.38	5767.59	9.04	5702.61	17.77	5637.4	25.59	5793.12	29.07	5717.68	31.24	5782.92	27.4	5627.34	22.7	5757.82	18.51	5758.03	11.69
5577.07	3.51	5652.19	9.33	5576.99	18.18	5496.56	26.06	5672.62	29.26	5587.16	31.32	5647.34	27.33	5501.91	22.56	5647.31	18.4	5622.45	11.63
5446.6	3.66	5516.74	9.67	5461.67	18.64	5381.52	26.4	5537	29.48	5466.65	31.33	5521.79	27.25	5376.2	22.55	5501.77	18.33	5502.02	11.57
5316.15	3.82	5391.18	10.02	5336.15	19.1	5256.02	26.88	5416.59	29.7	5351.35	31.3	5401.53	27.18	5250.94	22.34	5381.46	18.32	5371.6	11.52
5200.71	3.98	5255.72	10.37	5220.66	19.48	5130.52	27.24	5296.1	29.93	5235.87	31.29	5276.03	27.11	5135.45	22.27	5251.03	18.2	5246.1	11.46
5060.21	4.17	5140.3	10.71	5095.15	19.88	4989.72	27.7	5170.72	30.18	5105.34	31.29	5145.57	27.03	4994.65	22.11	5120.42	18.08	5105.5	11.42
4939.37	4.34	5014.64	11.14	4954.28	20.62	4889.19	27.98	5029.91	30.42	4979.61	31.22	5019.76	26.94	4884.18	22.06	5004.95	18.03	4984.74	11.36
4818.82	4.54	4889.04	11.54	4843.9	21.1	4763.66	28.4	4914.35	30.54	4849.16	31.21	4904.08	26.95	4753.56	21.92	4879.1	17.88	4844.16	11.31
4698.1	4.73	4758.26	11.98	4703.47	21.71	4627.95	28.84	4773.75	30.73	4708.38	31.18	4778.7	26.88	4617.83	21.91	4758.62	17.83	4728.65	11.25
4562.51	4.97	4637.81	12.4	4587.47	22.21	4502.32	29.31	4668.35	30.86	4597.57	31.13	4653.25	26.77	4502.19	21.76	4627.8	17.75	4607.88	11.21
4446.94	5.19	4512.03	12.89	4456.88	22.8	4376.77	29.7	4542.45	30.94	4462.1	31.08	4527.28	26.62	4366.7	21.59	4487.16	17.64	4492.38	11.14
4316.34	5.46	4371.21	13.44	4326.31	23.43	4251.13	30.06	4422	31.13	4351.6	31.01	4396.74	26.5	4251.03	21.45	4371.74	17.51	4356.81	11.08
4195.81	5.73	4255.94	13.91	4205.65	24.02	4115.45	30.56	4301.44	31.3	4215.83	30.92	4266.17	26.35	4115.41	21.29	4240.95	17.36	4241.17	11.02
4065.12	6.05	4135.12	14.44	4060.07	24.75	3984.88	31	4165.68	31.35	4095.38	31	4145.39	26.23	3999.98	21.17	4110.38	17.28	4100.49	10.95
3944.66	6.36	4014.83	15	3939.5	25.39	3869.56	31.37	4040.19	31.49	3969.78	30.87	4019.98	26.13	3869.49	21.06	3989.84	17.12	3980.14	10.9
3814.42	6.72	3894.32	15.59	3809.2	26.01	3729	31.74	3914.61	31.52	3839.47	30.76	3894.52	26	3743.93	20.98	3864.4	17.12	3844.63	10.84
3688.8	7.12	3753.89	16.31	3688.59	26.68	3618.73	32.04	3799.28	31.55	3713.89	30.71	3769.11	25.8	3603.44	20.9	3733.99	16.95	3734.15	10.78
3563.2	7.48	3638.26	16.97	3568.11	27.34	3477.83	32.46	3658.76	31.69	3583.35	30.6	3643.55	25.65	3492.89	20.74	3608.47	16.87	3598.58	10.78
3427.42	7.95	3512.78	17.75	3437.43	28.06	3352.16	32.74	3548.2	31.71	3462.65	30.26	3507.95	25.57	3352.12	20.53	3477.73	16.8	3483.02	10.69
3296.91	8.38	3377.01	18.58	3311.79	28.75	3216.73	32.97	3422.55	31.69	3337.02	30.14	3387.17	25.36	3231.64	20.32	3367.09	16.59	3357.31	10.6
3181.35	8.83	3256.55	19.29	3186.25	29.43	3090.96	33.23	3291.98	31.75	3211.53	29.96	3246.61	25.19	3095.93	20.14	3246.66	16.54	3221.78	10.55
3050.58	9.49	3115.91	20.24	3050.43	30.14	2980.33	33.5	3166.4	31.72	3075.76	29.77	3126.2	24.92	2985.26	19.97	3126.2	16.34	3085.93	10.47
2914.91	10.16	3005.26	20.83	2929.96	30.88	2844.87	33.58	3035.58	31.7	2955.18	29.55	3000.32	24.72	2859.78	19.82	3000.42	16.28	2975.44	10.39
2784.37	10.85	2879.69	21.77	2804.43	31.57	2724.32	33.75	2915.1	31.61	2829.63	29.35	2874.77	24.53	2754.31	19.6	2869.78	16.05	2844.87	10.36
2673.72	11.51	2744	22.98	2683.7	32.22	2598.55	33.81	2789.59	31.68	2698.88	29.13	2759.25	24.35	2613.54	19.43	2744.27	16.01	2719.29	10.28
2533.1	12.39	2633.37	23.94	2553.08	32.9	2478	33.76	2658.78	31.54	2578.36	28.87	2633.54	24.01	2493.02	19.22	2618.51	15.94	2583.56	10.18
2417.62	13.2	2502.95	25.08	2412.5	33.67	2352.47	33.9	2543.27	31.39	2452.84	28.57	2508.01	23.82	2367.48	19.03	2498.06	15.74	2468.1	10.13
2282.18	14.24	2377.23	26.14	2292.07	34.14	2232.09	34.15	2417.77	31.18	2307.43	28.18	2377.55	23.52	2232.03	18.92	2367.36	15.63	2337.49	10.08
2151.61	15.31	2262.03	27.14	2161.66	34.83	2106.59	34.19	2297.5	30.83	2191.85	27.82	2242.04	23.5	2121.59	18.72	2237.06	15.41	2197.1	9.97
2031.11	16.45	2131.44	28.39	2041.12	34.91	1976.06	33.87	2176.9	30.32	2056.36	27.46	2126.51	22.96	1985.99	18.48	2111.5	15.31	2071.51	9.95
1910.38	17.63	2015.96	29.36	1910.38	35.18	1855.32	33.79	2051.38	30.45	1935.64	27.18	1990.92	22.56	1865.32	18.54	1990.93	15.07	1951	9.86
1779.83	19.02	1880.23	30.1	1779.84	35.67	1729.75	33.69	1925.72	29.88	1805.08	27.21	1870.29	22.41	1729.73	18.12	1865.3	14.96	1825.23	9.76
1659.36	20.43	1749.58	31.64	1659.26	36.21	1579.09	33.63	1800.06	29.42	1684.53	26.34	1744.67	22.19	1609.17	17.83	1724.66	14.73	1694.67	9.68
1538.59	21.82	1634.16	32.68	1533.53	36.47	1468.36	33.18	1659.51	29.35	1559.01	25.87	1614.2	21.92	1483.45	17.74	1599.14	14.53	1569.22	9.64
1402.94	23.25	1508.35	33.11	1392.85	36.67	1342.83	32.71	1543.78	29.11	1418.08	25.64	1488.39	21.75	1352.81	17.54	1483.33	14.46	1443.39	9.55
1287.44	25.29	1377.78	34.06	1277.38	36.32	1212.21	32.17	1423.16	28.41	1307.62	25.55	1362.79	21.43	1227.15	16.98	1347.78	14.27	1332.87	9.46
1146.6	27.56	1257.19	35.11	1141.56	35.7	1091.53	31.26	1292.66	27.87	1182.09	24.65	1237.3	21.06	1091.42	16.82	1242.32	14.17	1197.25	9.42
1031.02	29.21	1141.62	36.68	1031.01	35.19	955.918	30.77	1172.01	27.04	1056.22	24.17	1111.49	20.6	980.914	16.6	1106.52	13.83	1076.6	9.36
895.451	30.56	1015.9	36.15	905.522	34.44	835.344	29.3	1051.32	26.57	930.702	23.6	970.798	20.1	845.28	16.31	985.918	13.78	935.81	9.31
779.967	31.94	885.28	36.34	779.884	33.58	704.919	28.94	925.751	26.42	795.059	22.86	855.318	19.61	724.912	15.97	860.302	13.8	810.314	9.24
639.485	32.76	759.913	37.01	644.458	33.23	569.292	28.05	795.193	25.9	679.743	22.58	714.841	19.26	589.241	15.99	734.963	13.65	679.86	9.21
524.001	33.1	634.349	36.84	523.935	31.29	453.733	26.03	669.732	24.89	549.199	21.84	599.319	18.39	463.75	15.57	604.335	13.31	569.399	9.16
398.423	33.08	498.719	36.07	388.215	30.02	318.024	24.95	544.19	24.06	418.598	20.97	458.651	18.19	333.025	15.02	473.865	13.08	433.775	9.1
252.587	31.66	383.082	32.66	272.66	27.87	187.464	22.02	418.661	23.01	297.856	20.03	342.963	18.07	212.447	14.81	353.126	13.07	318.056	9.07
142.113	27	257.476	30.3	147.04	24.19	61.809	21.41	292.968	22.23	157.187	19.26	222.44	17.27	76.851	14.77	227.486	12.77	182.539	9.05
6.564	22.2	121.951	26.04	21.552	21.07	-58.625	21.42	152.214	20	41.701	19.07	96.895	17.08	-38.705	14.57	106.989	12.81	61.986	9.04
-109.016	25.05	-13.676	20.58	-109.138	22.79	-189.261	22.04	36.784	19.5	-83.826	19.04	-18.62	17.3	-154.155	14.81	-18.574	12.72	-68.606	9.04
-239.5	31.58	-129.289	26.34	-239.557	27.31	-304.706	24.85	-103.877	19.5	-219.358	19.53	-139.185	17.1	-299.669	14.96	-144.033	12.8	-189.114	9.05
-375.14	32.79	-249.634	30.18	-360.098	29.64	-450.524	25.98	-229.337	21.4	-339.802	20.37	-259.569	17.49	-425.501	15.39	-284.734	12.85	-314.659	9.07
-490.848	33.1	-375.215	32.45	-500.97	31	-566.064	28.03	-359.99	22.72	-465.676	21.4	-385.235	18.13	-541.008	15.86	-400.379	13.11	-445.352	9.11
-636.373	32.77	-491.016	35.9	-611.35	32.71	-701.546	28.91	-475.635	23.56	-596.115	22.07	-520.95	18.42	-681.547	15.96	-536.002	13.15	-570.955	9.16
-756.893	32.19	-631.485	36.86	-726.904	33.62	-836.932	29.31	-606.117	24.49	-731.765	22.69	-641.424	18.55	-796.916	16.17	-651.434	13.45	-701.407	9.21
-887.33	30.62	-731.92	36.82	-857.236	34	-947.411	30.73	-716.569	25.15	-867.12	23.27	-766.891	19.48	-917.313	16.49	-781.807	13.71	-811.78	9.24
-1002.65	29.64	-857.225	36.49	-977.678	35.02	-1087.97	31.23	-856.965	26.16	-987.648	23.87	-902.365	19.79	-1052.81	16.77	-917.35	13.82	-932.201	9.3
-1143.31	27.61	-992.796	36.17	-1118.25	35.47	-1198.56	32.1	-967.507	26.69	-1113.05	24.4	-1012.73	20.27	-1183.62	16.9	-1032.77	13.77	-1052.64	9.35
-1248.96	25.88	-1113.33	36.79	-1233.92	36.23	-1334.23	32.68	-1092.96	26.56	-1243.97	25.07	-1153.33	20.75	-1299.2	17.31	-1158.37	13.97	-1178.4	9.41
-1384.52	23.39	-1249.05	35.17	-1354.49	36.55	-1444.54	33.07	-1228.79	27.43	-1359.31	25.63	-1279.11	21.18	-1429.63	17.65	-1289.15	14.22	-1303.96	9.45
-1499.95	22.17	-1364.53	34.18	-1484.97	36.59	-1570.51	33.62	-1349.26	28.15	-1484.96	25.76	-1404.57	21.55	-1555.51	17.79	-1424.69	14.37	-1424.4	9.53
-1630.89	20.8	-1490.15	33.19	-1610.8	36.35	-1696.13	33.67	-1474.76	28.72	-1620.75	25.94	-1545.32	21.83	-1681.03	18	-1535.16	14.5	-1545.01	9.64
-1756.3	19.27	-1620.95	32.79	-1736.4	35.92	-1821.55	33.78	-1615.7	29.25	-1731.29	26.84	-1661.07	22.04	-1806.53	18.4	-1676.06	14.65	-1670.78	9.66
-1891.99	17.82	-1751.44	31.62	-1876.94	35.3	-1952.28	33.87	-1726.18	29.5	-1856.76	27.16	-1791.62	22.26	-1942.24	18.47	-1796.42	14.85	-1806.29	9.74
-2007.64	16.68	-1861.91	30.2	-2002.67	34.9	-2072.85	34.02	-1841.66	29.39	-1987.54	27.32	-1907	22.46	-2057.88	18.62	-1937.2	15.02	-1926.91	9.85
-2148.23	15.34	-1992.63	29.53	-2138.21	34.93	-2203.27	34.25	-1967.33	30.22	-2108.11	27.55	-2047.82	22.62	-2188.29	18.84	-2047.78	15.19	-2052.68	9.95
-2258.67	14.44	-2118.22	28.53	-2258.7	34.26	-2328.69	33.97	-2102.97	30.43	-2248.66	28.01	-2168.28	23.23	-2323.76	18.99	-2173.28	15.38	-2178.1	9.95
-2384.09	13.44	-2243.74	27.3	-2394.08	33.76	-2454.18	33.69	-2223.39	30.38	-2368.88	28.32	-2288.77	23.53	-2454.3	19.16	-2303.78	15.49	-2303.68	10.05
-2514.59	12.52	-2369.09	26.21	-2509.58	33.13	-2594.76	33.81	-2348.8	31.06	-2489.4	28.68	-2414.2	23.53	-2574.67	19.37	-2429.16	15.72	-2439.01	10.13
-2635.06	11.74	-2499.65	25.11	-2635.06	32.48	-2705.29	33.78	-2474.28	31.29	-2614.87	28.96	-2544.67	23.95	-2695.13	19.53	-2554.65	15.8	-2559.37	10.16
-2780.94	10.87	-2620.1	24.06	-2775.96	31.71	-2851.06	33.57	-2609.78	31.48	-2750.72	29.2	-2675.21	24.07	-2821.03	19.74	-2680.23	16.01	-2685	10.25
-2896.49	10.25	-2745.88	22.96	-2891.52	31.09	-2961.55	33.53	-2730.57	31.62	-2871.22	29.42	-2795.96	24.46	-2951.54	19.93	-2795.87	16.02	-2825.88	10.35
-3036.99	9.55	-2876.36	21.68	-3016.96	30.33	-3107.22	33.18	-2866.07	31.63	-2996.77	29.62	-2916.4	24.56	-3077.14	20.11	-2911.34	16.11	-2936.31	10.37
-3147.5	9.06	-3007.03	20.83	-3142.6	29.69	-3222.82	32.96	-2981.61	31.67	-3122.36	29.86	-3036.99	24.78	-3202.74	20.27	-3037	16.32	-3061.83	10.45
-3288.13	8.4	-3127.54	20.18	-3278.26	28.92	-3343.27	32.76	-3122.22	31.71	-3248	30	-3152.54	24.97	-3308.11	20.46	-3162.5	16.38	-3202.56	10.55
-3403.76	8.03	-3253.21	19.32	-3398.76	28.28	-3473.95	32.47	-3237.91	31.77	-3373.57	30.16	-3278.13	25.24	-3433.92	20.66	-3283.14	16.57	-3318.07	10.57
-3539.66	7.55	-3383.74	18.54	-3539.8	27.48	-3589.82	32.13	-3358.38	31.7	-3509.53	30.4	-3408.88	25.4	-3559.68	20.84	-3403.67	16.64	-3443.73	10.65
-3655.29	7.21	-3509.65	17.77	-3650.36	26.92	-3710.41	31.78	-3479.16	31.7	-3630.18	30.66	-3529.71	25.59	-3695.46	20.98	-3544.74	16.86	-3584.74	10.78
-3780.93	6.85	-3645.32	16.94	-3765.93	26.23	-3841.14	31.46	-3599.91	31.71	-3770.85	30.74	-3655.4	25.66	-3816.17	21	-3660.3	16.88	-3710.31	10.77
-3921.57	6.42	-3755.91	16.29	-3891.45	25.63	-3966.74	31.06	-3750.76	31.57	-3891.38	30.78	-3791.1	25.82	-3941.54	21.13	-3790.94	17.06	-3831	10.83
-4047.2	6.1	-3881.46	15.65	-4017.18	24.98	-4092.35	30.66	-3866.24	31.55	-4017.04	30.94	-3911.53	26.02	-4067.34	21.24	-3906.48	17.12	-3971.5	10.89
-4182.83	5.76	-4007.18	15.04	-4147.8	24.31	-4233.05	30.1	-3991.9	31.49	-4157.77	30.95	-4057.34	26.17	-4192.9	21.37	-4037.13	17.16	-4077.08	10.94
-4303.75	5.49	-4137.85	14.43	-4268.6	23.71	-4343.86	29.78	-4117.42	31.4	-4268.46	30.97	-4172.89	26.25	-4318.85	21.54	-4172.81	17.34	-4212.82	11.01
-4424.42	5.23	-4258.62	13.9	-4404.38	23.05	-4479.58	29.41	-4253.27	31.32	-4404.23	31.04	-4313.82	26.41	-4454.53	21.69	-4288.6	17.41	-4328.64	11.07
-4549.97	5	-4384.36	13.39	-4524.9	22.5	-4605.13	28.92	-4369.03	31.21	-4519.83	31.11	-4429.47	26.53	-4590.15	21.89	-4419.35	17.54	-4444.31	11.12
-4676.07	4.76	-4530.06	12.82	-4660.94	21.89	-4736.2	28.49	-4509.71	30.98	-4650.72	31.15	-4555.11	26.65	-4701	21.89	-4550.02	17.72	-4569.88	11.19
-4796.65	4.57	-4650.99	12.35	-4776.67	21.39	-4861.88	28.07	-4635.39	30.9	-4781.67	31.18	-4691.12	26.8	-4841.75	22.04	-4670.96	17.77	-4695.85	11.24
-4922.22	4.37	-4776.7	11.92	-4912.22	20.81	-4997.51	27.67	-4751.25	30.75	-4897.09	31.23	-4811.8	26.9	-4967.47	22.08	-4781.51	17.85	-4816.46	11.3
-5043.11	4.2	-4882.21	11.56	-5058.35	20.01	-5113.44	27.29	-4866.9	30.6	-5032.88	31.24	-4937.31	26.95	-5083.23	22.24	-4922.24	17.93	-4942.04	11.35
-5178.71	4.01	-5007.8	11.16	-5183.95	19.58	-5238.96	26.94	-4992.52	30.47	-5153.64	31.29	-5063.25	26.97	-5218.91	22.29	-5038.02	18.05	-5073.02	11.4
-5314.44	3.82	-5143.74	10.7	-5299.36	19.24	-5374.66	26.42	-5123.42	30.26	-5279.2	31.3	-5188.91	27.05	-5334.59	22.52	-5178.76	18.1	-5208.72	11.45
-5424.93	3.68	-5264.3	10.35	-5440	18.72	-5490.04	26.08	-5243.98	30.07	-5404.88	31.31	-5314.42	27.14	-5460.02	22.53	-5299.37	18.27	-5329.33	11.5
-5560.61	3.53	-5399.97	10	-5550.65	18.28	-5625.77	25.63	-5369.67	29.76	-5530.37	31.32	-5460.14	27.21	-5600.73	22.69	-5419.93	18.32	-5454.87	11.55
-5681.22	3.39	-5515.37	9.68	-5686.22	17.82	-5746.39	25.25	-5495.09	29.56	-5660.98	31.31	-5570.65	27.28	-5726.32	22.68	-5545.46	18.36	-5590.48	11.61
-5822.09	3.24	-5641.02	9.36	-5801.86	17.41	-5882.24	24.83	-5620.77	29.34	-5786.69	31.13	-5696.21	27.37	-5847.19	22.8	-5661	18.41	-5706.02	11.67
-5942.78	3.12	-5766.73	9.05	-5942.85	16.94	-6017.98	24.43	-5756.45	29.14	-5912.58	31.09	-5827.07	27.44	-5972.88	22.86	-5796.74	18.53	-5831.89	11.73
-6063.25	3	-5892.55	8.75	-6058.39	16.55	-6128.53	24.09	-5877.33	28.93	-6043.07	31.05	-5952.83	27.5	-6098.42	22.96	-5912.59	18.62	-5962.6	11.77
-6188.98	2.92	-6028.24	8.46	-6194.17	16.11	-6269.46	23.63	-6002.97	28.71	-6163.75	31.01	-6078.46	27.55	-6239.39	23.02	-6043.18	18.75	-6083.09	11.81
-6319.96	2.81	-6148.9	8.21	-6309.94	15.78	-6385.01	23.31	-6133.55	28.47	-6299.78	30.94	-6199.21	27.6	-6344.92	23.01	-6163.76	18.78	-6224.12	11.87
-6460.49	2.69	-6274.76	7.99	-6435.46	15.39	-6525.83	22.95	-6259.46	28.16	-6420.34	30.86	-6329.94	27.65	-6480.55	23.18	-6299.7	18.85	-6339.77	11.9
-6571.15	2.6	-6415.41	7.64	-6566.11	15.03	-6646.55	22.55	-6375.06	27.93	-6540.85	30.83	-6460.53	27.67	-6601.39	23.21	-6430.37	18.94	-6475.37	11.95
-6707.11	2.51	-6515.93	7.49	-6691.96	14.69	-6782.25	22.21	-6500.65	27.74	-6686.89	30.76	-6571.1	27.7	-6727.02	23.35	-6565.99	18.96	-6596.24	11.99
-6827.65	2.43	-6656.88	7.27	-6817.59	14.35	-6907.87	21.81	-6626.47	27.52	-6822.51	30.55	-6702	27.63	-6857.65	23.34	-6681.75	19.07	-6721.85	12.05
-6953.22	2.35	-6772.38	7.06	-6933.15	14.05	-7023.19	21.46	-6752.12	27.29	-6943.04	30.51	-6832.61	27.68	-6983.12	23.46	-6812.45	19.15	-6837.37	12.1
-7083.74	2.27	-6892.97	6.86	-7058.7	13.69	-7158.98	21.12	-6877.72	27.03	-7058.57	30.38	-6948.18	27.7	-7108.85	23.46	-6933.06	19.2	-6972.96	12.13
-7219.4	2.19	-7023.57	6.67	-7184.27	13.4	-7279.55	20.8	-6993.14	26.88	-7184.19	30.39	-7088.79	27.84	-7249.52	23.59	-7058.55	19.29	-7108.63	12.19
-7340	2.12	-7144.13	6.48	-7319.98	13.07	-7405.45	20.5	-7118.77	26.62	-7324.83	30.11	-7224.39	27.71	-7360.24	23.56	-7184.22	19.36	-7214.11	12.23
-7460.9	2.06	-7264.76	6.32	-7450.78	12.78	-7531.03	20.15	-7249.4	26.36	-7440.63	30.13	-7345.05	27.69	-7501	23.63	-7314.8	19.42	-7344.77	12.26
-7576.45	2	-7400.6	6.12	-7566.43	12.52	-7646.53	19.91	-7375.23	26.09	-7576.35	29.93	-7455.83	27.75	-7616.46	23.68	-7445.69	19.47	-7465.55	12.3
-7702.06	1.94	-7516.19	5.98	-7702.06	12.23	-7772.59	19.57	-7500.93	25.87	-7691.91	29.89	-7581.42	27.71	-7747.5	23.68	-7566.36	19.55	-7601.23	12.35
-7832.99	1.88	-7656.94	5.78	-7818	12	-7898.21	19.25	-7626.57	25.57	-7812.78	29.7	-7707.03	27.72	-7868.21	23.81	-7686.84	19.6	-7716.83	12.39
-7963.62	1.82	-7772.81	5.65	-7953.58	11.73	-8023.78	18.89	-7752.37	25.35	-7948.47	29.65	-7843.14	27.69	-7993.73	23.77	-7807.82	19.65	-7847.78	12.42
-8079.22	1.77	-7913.56	5.48	-8089.33	11.46	-8149.64	18.59	-7873.02	25.11	-8064.08	29.46	-7958.63	27.68	-8129.53	23.92	-7933.43	19.73	-7968.36	12.45
-8210.19	1.72	-8014.03	5.37	-8215.13	11.2	-8280.31	18.36	-7998.66	24.87	-8204.98	29.26	-8084.24	27.65	-8245.24	23.92	-8064.09	19.79	-8094	12.5
-8340.73	1.67	-8139.74	5.24	-8335.8	10.99	-8405.99	18.05	-8124.42	24.6	-8315.56	29.21	-8215.13	27.67	-8375.77	23.89	-8189.92	19.85	-8219.87	12.53
-8471.31	1.62	-8265.44	5.1	-8471.45	10.72	-8536.45	17.77	-8250.23	24.35	-8461.3	28.92	-8340.74	27.59	-8501.44	24	-8315.51	19.91	-8345.53	12.59
-8591.8	1.57	-8406.09	4.97	-8591.89	10.54	-8657.07	17.48	-8380.77	24.08	-8576.65	28.92	-8471.4	27.57	-8642.05	24.08	-8441.25	19.97	-8471.15	12.64
-8727.45	1.52	-8516.69	4.86	-8717.5	10.32	-8782.62	17.27	-8506.43	23.86	-8707.32	28.72	-8591.85	27.5	-8747.58	24.1	-8571.65	19.96	-8606.68	12.67
-8858.19	1.48	-8642.19	4.74	-8858.24	10.1	-8923.53	16.95	-8641.97	23.6	-8838.07	28.62	-8722.44	27.52	-8883.2	24.08	-8682.3	19.91	-8737.36	12.7
-8979	1.44	-8772.78	4.62	-8969.01	9.91	-9044.21	16.73	-8752.5	23.46	-8953.82	28.41	-8843.06	27.45	-8998.96	24.11	-8817.92	19.96	-8857.92	12.74
-9104.54	1.4	-8908.64	4.5	-9104.68	9.71	-9184.78	16.42	-8878.13	23.17	-9084.5	28.34	-8963.93	27.36	-9124.61	24.1	-8933.71	20.03	-8978.66	12.77
-9240.29	1.36	-9029.37	4.41	-9225.27	9.53	-9295.65	16.23	-9009	22.96	-9204.97	28.18	-9089.52	27.35	-9245.19	24.08	-9069.34	20.1	-9124.46	12.82
-9356.17	1.33	-9149.91	4.3	-9366.23	9.34	-9436.52	15.94	-9149.69	22.66	-9335.98	28.03	-9220.11	27.31	-9351.02	24.14	-9189.96	20.17	-9265.15	12.86
-9491.8	1.29	-9285.67	4.2	-9491.93	9.14	-9562.12	15.71	-9260.26	22.5	-9456.62	27.85	-9346.06	27.29	-9491.66	24.23	-9315.86	20.25	-9391.05	12.9
-9612.47	1.26	-9406.5	4.11	-9612.48	9	-9667.55	15.52	-9381.2	22.27	-9592.35	27.7	-9466.7	27.19	-9607.42	24.21	-9436.52	20.3	-9521.68	12.93
-9738.29	1.23	-9527.1	4.02	-9743.31	8.82	-9803.48	15.29	-9501.75	22.05	-9712.99	27.55	-9602.38	27.16	-9733.17	24.2	-9557.06	20.3	-9647.39	12.96
-9863.97	1.2	-9647.76	3.93	-9863.87	8.7	-9929	15.02	-9642.47	21.82	-9853.75	27.41	-9723.17	27.09	-9863.9	24.21	-9698.02	20.28	-9773.17	12.98
-9989.52	1.17	-9773.57	3.85	-9989.56	8.5	-10044.7	14.81	-9768.32	21.54	-9969.33	27.19	-9843.75	27.07	-9984.41	24.25	-9808.63	20.34	-9903.82	13.02
-10130.1	1.14	-9894.2	3.76	-10120.1	8.33	-10170.1	14.62	-9883.74	21.36	-10099.8	27.06	-9979.5	26.98	-10119.9	24.34	-9949.25	20.41	-10029.4	13.06
-10250.8	1.11	-10014.7	3.69	-10255.8	8.16	-10300.8	14.39	-9999.42	21.15	-10225.4	26.88	-10099.9	26.95	-10225.4	24.32	-10064.7	20.47	-10144.9	13.08
-10366.2	1.09	-10135.1	3.61	-10376.4	8.02	-10431.4	14.2	-10124.9	20.99	-10341	26.72	-10235.6	26.85	-10356.1	24.32	-10200.4	20.52	-10275.5	13.12
-10492	1.06	-10260.8	3.53	-10497.1	7.87	-10567.4	13.96	-10255.6	20.74	-10481.9	26.51	-10371.2	26.8	-10481.9	24.28	-10315.9	20.58	-10401.1	13.15
-10622.8	1.03	-10386.4	3.46	-10637.8	7.73	-10682.9	13.79	-10381.2	20.49	-10592.5	26.38	-10492	26.71	-10617.6	24.25	-10441.6	20.51	-10532	13.19
-10743.3	1.01	-10517.3	3.38	-10748.4	7.62	-10818.6	13.58	-10512.1	20.32	-10718.1	26.22	-10622.7	26.68	-10738.2	24.26	-10567.4	20.58	-10657.6	13.22
-10884.3	0.983607	-10637.9	3.32	-10879.3	7.47	-10939.5	13.39	-10627.7	20.11	-10838.9	26.06	-10748.3	26.58	-10864.2	24.26	-10693	20.65	-10773.2	13.24
-10999.8	0.963285	-10763.5	3.25	-11010	7.31	-11070.1	13.18	-10763.3	19.89	-10974.7	25.96	-10874.3	26.52	-10984.7	24.32	-10838.8	20.73	-10899	13.27
-11130.4	0.942145	-10889.5	3.19	-11135.6	7.21	-11190.7	13.04	-10894.2	19.75	-11090.2	25.81	-11014.9	26.43	-11115.4	24.3	-10939.6	20.69	-11029.8	13.31
-11266.4	0.917376	-11005	3.13	-11251.4	7.11	-11331.6	12.85	-11019.9	19.53	-11215.9	25.64	-11130.4	26.36	-11241.3	24.27	-11075.2	20.67	-11165.4	13.34
-11376.9	0.899001	-11135.7	3.06	-11382	6.97	-11447.2	12.69	-11160.5	19.3	-11346.8	25.47	-11251.2	26.3	-11376.8	24.26	-11210.9	20.75	-11276.2	13.35
-11517.9	0.875901	-11256.5	3.01	-11507.7	6.85	-11568	12.51	-11271.3	19.12	-11467.4	25.31	-11376.9	26.18	-11497.6	24.26	-11326.7	20.82	-11411.9	13.39
-11633.4	0.858784	-11387.1	2.94	-11638.5	6.73	-11698.7	12.33	-11412	18.87	-11598.3	25.2	-11502.7	26.11	-11623.3	24.25	-11457.3	20.81	-11537.7	13.42
-11759.2	0.84006	-11512.8	2.88	-11759.3	6.63	-11824.5	12.17	-11522.6	18.76	-11719	25.01	-11633.4	26.02	-11759.2	24.24	-11593.3	20.77	-11673.4	13.44
-11900.2	0.819286	-11643.5	2.83	-11885.1	6.52	-11960.4	12	-11648.4	18.56	-11849.7	24.82	-11759.2	26.01	-11875	24.22	-11718.9	20.84	-11789.2	13.47
-12021.1	0.798466	-11769.4	2.76	-12026.3	6.41	-12086.5	11.84	-11794.4	18.33	-11980.6	24.7	-11895.1	25.86	-12010.9	24.23	-11834.7	20.91	-11915	13.5
-12142	0.785024	-11895.3	2.72	-12142	6.32	-12217.3	11.68	-11920.2	18.14	-12101.6	24.54	-12016.1	25.77	-12131.8	24.21	-11970.6	20.89	-12041	13.53
-12287.9	0.767098	-12016.2	2.68	-12278	6.2	-12333.2	11.52	-12031.1	17.99	-12237.5	24.3	-12126.9	25.73	-12267.8	24.21	-12091.5	20.89	-12166.9	13.56
-12403.7	0.752123	-12147.2	2.62	-12388.7	6.12	-12464	11.37	-12167	17.73	-12358.3	24.16	-12252.7	25.6	-12378.5	24.24	-12227.4	20.98	-12297.7	13.59
-12524.5	0.737066	-12272.9	2.58	-12519.5	6.01	-12589.8	11.22	-12287.8	17.64	-12484.2	24.03	-12388.6	25.5	-12504.3	24.22	-12343.3	21.04	-12433.6	13.62
-12650.3	0.721729	-12398.8	2.53	-12655.3	5.91	-12715.7	11.06	-12398.5	17.51	-12610	23.9	-12514.4	25.51	-12645.2	24.18	-12469.1	21	-12549.5	13.65
-12776.4	0.707015	-12534.8	2.48	-12786.5	5.82	-12831.6	10.94	-12534.5	17.3	-12745.9	23.74	-12635.2	25.38	-12761	24.19	-12599.9	20.98	-12685.3	13.67
-12907.3	0.692322	-12665.5	2.44	-12907.3	5.73	-12967.6	10.79	-12655.2	17.14	-12866.9	23.58	-12761.1	25.28	-12887.1	24.16	-12725.7	20.98	-12801.3	13.7
-13043.1	0.677654	-12786.5	2.4	-13033.1	5.65	-13088.3	10.67	-12791.4	16.95	-12987.7	23.4	-12897.2	25.15	-13017.9	24.14	-12856.9	21.04	-12922.1	13.71
-13179	0.662172	-12907.4	2.35	-13153.8	5.57	-13203.9	10.55	-12927.3	16.75	-13108.5	23.29	-13018	25.09	-13138.7	24.13	-12982.7	21.09	-13042.8	13.75
-13304.7	0.64995	-13023.1	2.32	-13289.7	5.47	-13329.7	10.42	-13053.1	16.61	-13229.2	23.15	-13143.8	25.02	-13259.4	24.14	-13118.5	21.09	-13158.5	13.77
-13440.6	0.636859	-13148.9	2.28	-13400.4	5.4	-13460.6	10.28	-13178.7	16.45	-13349.9	23.01	-13264.5	24.97	-13395.2	24.13	-13234.2	21.08	-13284.3	13.8
-13556.6	0.625212	-13269.5	2.24	-13526.2	5.32	-13591.7	10.16	-13299.6	16.31	-13480.7	22.84	-13385.2	24.89	-13511	24.11	-13354.9	21.13	-13415.1	13.84
-13692.6	0.612425	-13390.4	2.21	-13657.2	5.24	-13702.5	10.05	-13425.4	16.16	-13601.8	22.7	-13516	24.79	-13632.1	24.07	-13480.8	21.17	-13541.1	13.85
-13808.3	0.602267	-13526.2	2.17	-13778.1	5.17	-13828.3	9.92	-13566.5	15.99	-13727.7	22.56	-13642.1	24.69	-13762.9	24.01	-13617	21.14	-13651.9	13.88
-13934.4	0.590446	-13647.3	2.13	-13909	5.1	-13949.4	9.81	-13682.4	15.85	-13863.5	22.38	-13773	24.57	-13888.6	23.99	-13737.7	21.18	-13777.7	13.9
-14060.4	0.579258	-13773.1	2.1	-14035.2	5.02	-14075.3	9.68	-13818.1	15.71	-13984.7	22.23	-13903.9	24.46	-14014.9	23.96	-13883.6	21.14	-13908.7	13.93
-14201.3	0.567572	-13909	2.06	-14176.1	4.94	-14196	9.57	-13939.3	15.55	-14115.6	22.1	-14025	24.43	-14155.7	23.94	-13989.7	21.19	-14050	13.94
-14317	0.558221	-14020.1	2.03	-14302	4.86	-14327.1	9.47	-14055.2	15.43	-14241.4	21.95	-14160.9	24.3	-14271.6	23.88	-14110.6	21.11	-14175.7	13.96
-14443.1	0.547821	-14146	2	-14428	4.8	-14463.1	9.33	-14175.8	15.29	-14367.5	21.85	-14281.7	24.23	-14392.7	23.87	-14246.4	21.21	-14286.5	14
-14563.8	0.538269	-14266.7	1.97	-14558.8	4.74	-14583.8	9.22	-14301.7	15.15	-14508.4	21.66	-14407.8	24.12	-14523.5	23.86	-14367.4	21.15	-14422.6	14.01
-14704.6	0.527271	-14407.9	1.93	-14679.7	4.67	-14709.5	9.11	-14432.8	15	-14624.1	21.53	-14533.4	24.01	-14649.4	23.84	-14503.4	21.2	-14543.4	14.04
-14825.4	0.518322	-14528.6	1.9	-14810.3	4.6	-14850.4	9.01	-14558.6	14.87	-14749.8	21.37	-14659.4	23.97	-14790.1	23.79	-14634.2	21.21	-14669.3	14.06
-14946.2	0.50983	-14654.5	1.88	-14946.1	4.54	-14961.2	8.93	-14684.4	14.73	-14880.7	21.24	-14785.1	23.85	-14900.8	23.76	-14764.9	21.21	-14794.9	14.08
-15061.9	0.501423	-14775.2	1.85	-15061.9	4.48	-15087.1	8.81	-14825.2	14.58	-15001.4	21.13	-14910.9	23.75	-15026.7	23.68	-14880.8	21.22	-14925.8	14.1
-15198.1	0.491939	-14901	1.82	-15203.2	4.41	-15218.1	8.69	-14946	14.43	-15127.6	20.98	-15046.9	23.66	-15157.7	23.67	-15011.5	21.25	-15056.5	14.13
-15318.9	0.483697	-15026.8	1.79	-15313.9	4.36	-15328.8	8.61	-15066.9	14.28	-15253.4	20.8	-15182.9	23.54	-15283.6	23.67	-15132.6	21.24	-15177.6	14.14
-15459.8	0.474644	-15157.9	1.76	-15444.8	4.3	-15459.7	8.53	-15187.9	14.17	-15389.2	20.68	-15303.7	23.45	-15409.4	23.66	-15258.5	21.22	-15303.4	14.16
-15575.6	0.466909	-15288.8	1.74	-15580.8	4.24	-15590.6	8.43	-15333.8	14.03	-15515.1	20.55	-15429.6	23.36	-15545.4	23.61	-15399.4	21.23	-15439.4	14.18
-15701.4	0.458957	-15419.6	1.71	-15696.4	4.19	-15716.5	8.32	-15439.5	13.94	-15630.9	20.41	-15570.6	23.3	-15661.1	23.59	-15520.1	21.23	-15555.1	14.2
-15827.2	0.450966	-15535.4	1.69	-15837.4	4.13	-15837.2	8.23	-15560.4	13.84	-15771.8	20.22	-15686.3	23.23	-15787	23.53	-15656	21.25	-15686	14.22
-15963.4	0.442942	-15661.1	1.66	-15953.4	4.08	-15978.4	8.13	-15686.1	13.69	-15902.9	20.12	-15807.2	23.12	-15913	23.5	-15766.8	21.25	-15806.9	14.24
-16079.1	0.436228	-15797.2	1.64	-16084.2	4.02	-16104.2	8.05	-15827.1	13.55	-16023.7	20	-15933.2	23.01	-16053.9	23.43	-15907.9	21.24	-15937.9	14.27
-16215	0.428627	-15928.1	1.61	-16189.9	3.98	-16240.2	7.94	-15943.1	13.44	-16149.6	19.87	-16074.1	22.9	-16169.7	23.45	-16023.8	21.25	-16068.7	14.3
-16350.7	0.421742	-16049	1.59	-16315.6	3.93	-16355.7	7.87	-16068.9	13.34	-16265.1	19.77	-16189.9	22.84	-16295.3	23.44	-16164.7	21.25	-16184.5	14.31
-16451.5	0.41619	-16184.9	1.57	-16451.5	3.88	-16481.5	7.78	-16194.8	13.23	-16406.1	19.6	-16315.5	22.69	-16411.1	23.44	-16275.2	21.24	-16315.3	14.31
-16587.4	0.408814	-16305.5	1.54	-16572.3	3.83	-16617.5	7.69	-16310.4	13.09	-16521.9	19.49	-16426.3	22.6	-16536.9	23.31	-16406.2	21.26	-16451.2	14.33
-16708.3	0.403066	-16441.5	1.52	-16708.4	3.78	-16743.5	7.61	-16446.2	12.98	-16642.7	19.37	-16547	22.49	-16662.9	23.3	-16542	21.24	-16571.9	14.35
-16839.2	0.396757	-16577.4	1.5	-16829.3	3.74	-16879.4	7.53	-16567.1	12.89	-16773.8	19.2	-16673.1	22.41	-16793.9	23.3	-16657.9	21.25	-16708.1	14.37
-16975.1	0.389884	-16703.4	1.48	-16965.2	3.69	-16990.2	7.45	-16708.2	12.74	-16914.7	19.09	-16799	22.32	-16914.6	23.29	-16783.8	21.25	-16828.9	14.39
-17086.2	0.384501	-16829.2	1.46	-17076.2	3.65	-17116.3	7.38	-16819	12.65	-17030.6	18.99	-16924.7	22.24	-17040.8	23.2	-16914.5	21.24	-16964.7	14.41
-17227.2	0.377795	-16945	1.44	-17222.2	3.6	-17252.1	7.29	-16944.8	12.56	-17161.6	18.82	-17061	22.15	-17171.7	23.18	-17030.6	21.24	-17080.9	14.42
-17342.9	0.372173	-17066.1	1.42	-17353.1	3.56	-17373	7.22	-17066	12.43	-17292.4	18.71	-17176.7	22.06	-17307.6	23.14	-17171.7	21.23	-17211.8	14.43
-17474	0.366475	-17217.2	1.4	-17469	3.52	-17499.1	7.14	-17186.8	12.33	-17413.3	18.63	-17307.7	21.95	-17423.5	23.06	-17297.4	21.23	-17332.5	14.45
-17599.8	0.361936	-17332.9	1.38	-17604.9	3.47	-17624.8	7.07	-17327.6	12.22	-17539.4	18.49	-17433.6	21.88	-17549.5	23.03	-17428.6	21.22	-17473.6	14.47
-17725.7	0.356213	-17464	1.36	-17725.7	3.44	-17750.7	6.99	-17443.7	12.12	-17665.1	18.38	-17564.7	21.78	-17675.3	22.98	-17539.4	21.21	-17619.5	14.48
-17846.3	0.350792	-17600	1.34	-17851.4	3.4	-17886.4	6.93	-17569.5	12.03	-17791	18.29	-17700.4	21.68	-17801	22.98	-17680.3	21.22	-17735.4	14.5
-17997.3	0.344775	-17715.6	1.33	-17977.2	3.35	-18017.3	6.86	-17695.2	11.93	-17926.7	18.13	-17821.1	21.59	-17931.8	22.88	-17806	21.21	-17871.1	14.53
-18113.1	0.340052	-17836.3	1.31	-18118.2	3.31	-18123	6.79	-17826	11.82	-18047.5	18.01	-17956.9	21.5	-18052.5	22.86	-17931.8	21.21	-17986.9	14.56
-18234.1	0.335836	-17967.3	1.29	-18229.1	3.28	-18249	6.73	-17956.9	11.72	-18173.3	17.89	-18077.8	21.42	-18193.7	22.85	-18052.5	21.22	-18112.7	14.57
-18375.1	0.330617	-18093	1.27	-18359.9	3.24	-18369.9	6.67	-18077.7	11.61	-18299.4	17.75	-18218.9	21.26	-18314.6	22.82	-18178.4	21.2	-18248.9	14.59
-18490.7	0.325526	-18224.1	1.26	-18500.9	3.2	-18510.8	6.59	-18213.7	11.5	-18430.3	17.66	-18329.8	21.2	-18435.3	22.72	-18304.5	21.19	-18369.7	14.61
-18631.9	0.320573	-18345	1.24	-18616.8	3.17	-18636.8	6.52	-18329.6	11.43	-18571.3	17.55	-18460.5	21.12	-18571.4	22.71	-18440.3	21.19	-18510.6	14.62
-18747.7	0.316204	-18485.8	1.22	-18747.8	3.13	-18752.6	6.47	-18470.5	11.32	-18692.3	17.41	-18596.7	21.02	-18692.3	22.64	-18571.3	21.19	-18631.7	14.62
-18868.4	0.311405	-18596.8	1.21	-18868.5	3.09	-18888.5	6.4	-18586.4	11.22	-18818	17.34	-18712.5	20.95	-18808	22.61	-18687.3	21.17	-18762.5	14.64
-18994.5	0.307461	-18722.6	1.2	-18999.6	3.06	-19009.5	6.34	-18717.4	11.13	-18944	17.22	-18843.3	20.87	-18938.9	22.58	-18828.2	21.17	-18888.4	14.66
-19130.6	0.303034	-18853.5	1.18	-19125.5	3.03	-19150.5	6.27	-18853.2	11.04	-19064.9	17.13	-18984.5	20.78	-19065	22.5	-18938.9	21.17	-18989.2	14.67
-19261.3	0.298643	-18974.5	1.17	-19241.3	3	-19271.2	6.21	-18974.3	10.96	-19195.8	17.02	-19095.3	20.66	-19190.8	22.47	-19064.9	21.14	-19115.1	14.69
-19387.1	0.294177	-19095.4	1.15	-19372	2.96	-19397	6.16	-19110.2	10.86	-19311.6	16.91	-19231.1	20.6	-19326.6	22.44	-19210.8	21.15	-19240.9	14.7
-19533	0.289544	-19226.2	1.14	-19492.9	2.93	-19522.8	6.1	-19230.9	10.77	-19447.4	16.81	-19336.9	20.53	-19462.5	22.35	-19331.7	21.13	-19361.6	14.72
-19643.7	0.286361	-19351.9	1.12	-19628.6	2.9	-19663.7	6.04	-19346.7	10.69	-19563.1	16.71	-19462.6	20.43	-19588.3	22.33	-19447.3	21.14	-19482.3	14.74
-19769.7	0.283356	-19482.7	1.11	-19744.7	2.87	-19784.7	5.99	-19467.4	10.61	-19689	16.6	-19593.3	20.35	-19709.1	22.3	-19583.2	21.12	-19618.1	14.76
-19900.6	0.279859	-19608.6	1.1	-19875.6	2.85	-19915.7	5.94	-19598.2	10.53	-19830.1	16.47	-19719.2	20.35	-19850.2	22.21	-19714.1	21.15	-19744.3	14.8
-20041.5	0.275786	-19734.5	1.08	-19996.2	2.82	-20046.5	5.89	-19719	10.46	-19955.9	16.37	-19845.3	20.33	-19960.9	22.2	-19830.1	21.19	-19880.2	14.84
-20091.1	0.2742	-19860.4	1.07	-20099	2.8	-20086.3	5.87	-19850.2	10.4	-20076.7	16.27	-19986.2	20.32	-20086.7	22.12	-19945.8	21.24	-19995.9	14.87

## Sheet: Figure 2e
Magnetic field vs Thermal conductivity
	80 K		100 K		120 K		140 K		160 K		180 K		200 K		225 K		250 K		300 K
19652.1	2.3928	19687.1	2.2273	19682.2	2.1681	19672.3	2.1759	19692.5	2.2471	19667.3	2.3658	19737.6	2.5401	19662.2	2.7994	19727.4	3.0892	19682.5	3.6381
19521.9	2.3908	19561.8	2.2267	19551.8	2.1669	19547	2.1756	19572.1	2.2474	19537	2.3683	19612	2.5376	19537.2	2.8032	19587.1	3.0899	19557.3	3.6393
19396.5	2.3913	19446.7	2.2269	19431.6	2.167	19421.8	2.1769	19451.8	2.2484	19426.8	2.3703	19481.8	2.5399	19411.5	2.8063	19476.9	3.0945	19421.9	3.6436
19256.4	2.393	19311.5	2.2271	19296.5	2.1681	19291.6	2.1774	19331.7	2.2497	19291.4	2.3718	19361.4	2.5436	19276.5	2.81	19356.5	3.0975	19301.8	3.6476
19141.2	2.3924	19191.2	2.2274	19176.1	2.169	19171.3	2.179	19211.4	2.251	19171.1	2.375	19236.3	2.5473	19156.3	2.813	19241.4	3.1018	19176.4	3.6511
19015.7	2.3922	19060.8	2.2275	19045.7	2.1697	19035.9	2.1802	19086.2	2.253	19045.8	2.3769	19126	2.5487	19030.7	2.8167	19106.1	3.1047	19041.2	3.6549
18890.3	2.3898	18935.3	2.2281	18930.1	2.17	18915.4	2.1811	18965.7	2.2557	18925.4	2.3785	18995.9	2.5522	18900.3	2.8208	18990.7	3.1089	18920.6	3.6595
18760.1	2.3919	18819.9	2.2293	18814.8	2.1712	18760.1	2.1828	18830.2	2.2571	18804.9	2.3813	18870.3	2.5548	18780	2.8248	18860.3	3.1146	18785.1	3.663
18639.7	2.3933	18689.6	2.2292	18689.8	2.1727	18634.7	2.1829	18709.9	2.2576	18679.5	2.3832	18739.8	2.5577	18649.7	2.8293	18740	3.1174	18674.9	3.6665
18494	2.3929	18569.3	2.2288	18559.1	2.1727	18519.2	2.1849	18584.4	2.2593	18549.1	2.3869	18619.5	2.561	18514	2.8327	18614.7	3.1215	18549.5	3.6719
18398.8	2.3944	18428.7	2.2291	18433.7	2.1738	18388.9	2.1858	18464	2.262	18418.8	2.3873	18493.7	2.5647	18393.8	2.8365	18494	3.126	18419	3.6768
18268.4	2.394	18313.4	2.2296	18308.5	2.1745	18273.6	2.1877	18333.8	2.2636	18298.4	2.3885	18373.7	2.567	18258.3	2.8408	18368.7	3.1295	18283.8	3.681
18142.8	2.3929	18182.9	2.2311	18177.9	2.1747	18153.1	2.1878	18198.5	2.2656	18172.9	2.3917	18248.5	2.57	18147.9	2.8446	18243.4	3.1333	18168.2	3.6852
18012.4	2.3931	18042.6	2.2311	18057.6	2.176	18017.5	2.1898	18082.8	2.2672	18047.5	2.3957	18112.7	2.5746	18017.5	2.8484	18107.7	3.1387	18037.7	3.6896
17892.1	2.3926	17912.1	2.2316	17927.3	2.1759	17897.3	2.1911	17962.5	2.2698	17922.1	2.3984	17982.4	2.5773	17897.4	2.8516	17987.4	3.1429	17912.4	3.6943
17756.8	2.3932	17801.8	2.2316	17796.9	2.1769	17772.1	2.1915	17841.9	2.2721	17791.9	2.4012	17867.1	2.5811	17771.9	2.857	17862	3.1467	17787.3	3.6971
17641.6	2.394	17671.5	2.2328	17676.5	2.1777	17641.6	2.1928	17716.7	2.2738	17661.5	2.4034	17746.8	2.5847	17646.4	2.8618	17741.8	3.1521	17661.8	3.7011
17501.2	2.3924	17551.3	2.2332	17541.2	2.1789	17521	2.1941	17586.3	2.2757	17536.2	2.4065	17621.4	2.588	17516.3	2.8655	17606.4	3.1556	17531.4	3.7062
17380.5	2.3914	17425.7	2.2336	17420.7	2.1802	17390.8	2.196	17461.1	2.2776	17415.6	2.409	17491	2.5914	17395.6	2.8696	17486	3.16	17416	3.7092
17245.1	2.3922	17310.2	2.2346	17290.1	2.1802	17250.5	2.1972	17320.5	2.2795	17300.1	2.4104	17350.4	2.5949	17255.3	2.8736	17360.4	3.166	17295.5	3.7134
17144.7	2.3932	17174.7	2.2352	17154.7	2.1812	17135.1	2.1991	17180.1	2.282	17159.8	2.4131	17229.9	2.5989	17139.8	2.8785	17220.1	3.1705	17170.2	3.7174
17014	2.3922	17054.3	2.2346	17044.4	2.1815	17009.3	2.1998	17054.6	2.2846	17049.4	2.4169	17129.9	2.6015	17009.2	2.8828	17104.8	3.175	17054.8	3.7226
16888.6	2.3934	16923.7	2.2349	16903.6	2.182	16883.7	2.2012	16923.8	2.2868	16913.5	2.4202	16984	2.6059	16883.7	2.8863	16984	3.1787	16909	3.7283
16763.3	2.3938	16803.3	2.2354	16788.2	2.1829	16753.3	2.2025	16813.4	2.2883	16793.3	2.4217	16868.9	2.6089	16753.3	2.8907	16853.4	3.1837	16798.7	3.7326
16647.8	2.3929	16672.8	2.2362	16677.9	2.1842	16637.8	2.2039	16683.1	2.2907	16657.9	2.4248	16738.3	2.6123	16622.2	2.8953	16728.4	3.1895	16653.1	3.7377
16511.9	2.3927	16552.3	2.2363	16551.9	2.185	16512.2	2.2052	16552.4	2.2929	16537.2	2.429	16617.4	2.617	16502.3	2.9003	16597.6	3.1942	16542.5	3.7426
16396.9	2.3925	16426.8	2.2369	16421.9	2.1866	16381.9	2.2078	16432	2.2943	16416.9	2.4317	16492	2.6207	16376.8	2.9051	16482	3.1991	16407.1	3.7474
16261.5	2.3925	16306.3	2.2375	16296.5	2.1871	16251.5	2.2087	16316.6	2.296	16296.5	2.4342	16366.9	2.6243	16246.5	2.9088	16361.8	3.2034	16286.8	3.7523
16141.1	2.3918	16186.2	2.2379	16171.1	2.188	16131.3	2.2102	16191.4	2.2994	16171.2	2.4373	16241.5	2.6284	16111	2.9131	16236.4	3.2083	16146.4	3.7589
16010.8	2.3914	16055.5	2.2375	16065.7	2.1886	15995.8	2.2125	16075.9	2.3014	16045.7	2.4412	16121	2.6328	15995.6	2.9169	16121.1	3.2137	16021	3.7644
15875.3	2.3931	15930.2	2.2389	15935.3	2.1897	15880.4	2.2142	15955.6	2.3032	15905.3	2.4445	15995.7	2.636	15870.1	2.9221	15985.7	3.2177	15905.6	3.7674
15764.6	2.393	15804.6	2.239	15814.7	2.1914	15749.8	2.2158	15815	2.3064	15784.7	2.4465	15870.2	2.6407	15744.7	2.9262	15870.4	3.2232	15780	3.7725
15639.2	2.3937	15664.1	2.2401	15684.3	2.192	15624.3	2.2179	15689.4	2.3085	15649.2	2.4494	15739.5	2.6449	15604.2	2.9306	15734.6	3.2286	15654.6	3.7768
15513.7	2.3946	15553.8	2.2405	15548.9	2.1928	15488.8	2.2203	15569.2	2.3111	15533.8	2.4544	15619.1	2.6489	15488.8	2.9353	15614.3	3.2342	15529.1	3.782
15393.1	2.3946	15418.2	2.2408	15438.3	2.1937	15363.1	2.221	15443.4	2.3125	15398.1	2.4578	15478.6	2.6532	15358	2.9403	15498.8	3.2386	15403.4	3.7874
15257.7	2.395	15297.7	2.2418	15297.7	2.1955	15227.7	2.2224	15312.8	2.3151	15267.7	2.4603	15358	2.6573	15237.7	2.9454	15368.1	3.2437	15277.9	3.7935
15142.2	2.3961	15182.3	2.2417	15157.3	2.1963	15117.3	2.224	15192.6	2.317	15152.3	2.4632	15217.5	2.6615	15117.2	2.9492	15247.7	3.2488	15142.5	3.7984
15006.6	2.3961	15056.7	2.2425	15041.7	2.1984	14991.6	2.2263	15067	2.319	15011.5	2.4682	15107.1	2.6657	14976.5	2.9547	15112.2	3.2559	15006.8	3.8037
14891.2	2.3969	14931.2	2.2432	14896.2	2.2002	14856.2	2.2278	14936.5	2.3231	14886.2	2.4713	14981.5	2.6698	14851.1	2.961	14991.6	3.2616	14896.4	3.8077
14755.7	2.396	14805.8	2.243	14770.8	2.2004	14740.8	2.2297	14826.1	2.3257	14765.7	2.4745	14846.1	2.6738	14730.7	2.9652	14866.2	3.2658	14771.1	3.8129
14635.5	2.3977	14670.5	2.2445	14645.5	2.2011	14615.5	2.2318	14700.8	2.3289	14625.4	2.4796	14730.7	2.6786	14595.4	2.9709	14735.7	3.2717	14640.8	3.8198
14510.1	2.3975	14550.2	2.2442	14535.1	2.2028	14485.2	2.2346	14575.4	2.3315	14515.1	2.4839	14600.3	2.684	14464.9	2.976	14610.5	3.2782	14505.4	3.8248
14379.6	2.3982	14414.6	2.2446	14399.6	2.2035	14359.7	2.2362	14445	2.3341	14399.7	2.4861	14460	2.6885	14349.6	2.9817	14475	3.2835	14399.9	3.8291
14254	2.3985	14294	2.2458	14279	2.2043	14224	2.2374	14309.3	2.3371	14264	2.4893	14344.5	2.6936	14229	2.987	14359.6	3.2889	14269.3	3.8352
14123.6	2.3984	14163.6	2.2467	14148.6	2.2066	14103.6	2.24	14198.9	2.3399	14143.6	2.4926	14223.9	2.6984	14083.6	2.9917	14229	3.2955	14163.9	3.8393
13993.1	2.3993	14043.1	2.247	14023.2	2.2087	13983.2	2.242	14068.5	2.3424	14018.2	2.4961	14108.5	2.7025	13943	2.9988	14108.5	3.2995	14033.5	3.8456
13872.4	2.4002	13912.5	2.2467	13887.5	2.2105	13862.5	2.2449	13932.9	2.3455	13892.4	2.5012	13973	2.7078	13812.2	3.0045	13983.1	3.3066	13907.9	3.8509
13752.1	2.4004	13777.1	2.248	13741.9	2.211	13732.1	2.2471	13827.4	2.3486	13767.1	2.5048	13857.5	2.7127	13686.8	3.0104	13842.3	3.3131	13797.5	3.8559
13626.6	2.4006	13656.6	2.2489	13641.7	2.2124	13606.7	2.2498	13692	2.3503	13626.5	2.5092	13721.9	2.7176	13566.5	3.016	13717.1	3.3186	13667	3.8622
13500.9	2.4013	13521	2.2496	13501	2.2136	13466	2.2511	13576.6	2.3536	13516	2.5136	13596.5	2.723	13450.9	3.022	13586.5	3.3257	13541.5	3.8678
13375.5	2.4016	13410.5	2.2496	13390.5	2.2153	13350.6	2.2535	13450.9	2.3565	13380.6	2.5174	13491	2.7273	13310.3	3.0285	13455.9	3.3318	13410.9	3.8738
13240.1	2.4011	13285.2	2.2499	13260.1	2.2167	13230.1	2.256	13325.5	2.3594	13245.1	2.5219	13360.5	2.7319	13195	3.0331	13340.5	3.3374	13275.4	3.8774
13124.8	2.4019	13159.8	2.2515	13144.8	2.2176	13099.9	2.2585	13205	2.3616	13124.8	2.5275	13235.1	2.7364	13064.7	3.0386	13215.1	3.3433	13160	3.8832
12994.4	2.4028	13039.5	2.2532	13034.4	2.2188	12969.4	2.2596	13079.8	2.3651	12999.4	2.5308	13104.8	2.7421	12929.3	3.0448	13099.8	3.3498	13029.8	3.8889
12869	2.4032	12909.1	2.2528	12894	2.2209	12849.1	2.2619	12944.4	2.3687	12868.9	2.5345	12974.3	2.7474	12803.8	3.0517	12974.4	3.3565	12909.4	3.8946
12748.3	2.4035	12788.6	2.2541	12778.5	2.2227	12723.4	2.2642	12829	2.3723	12748.3	2.54	12853.9	2.752	12688.3	3.0577	12853.9	3.3633	12773.8	3.9018
12622.9	2.4038	12657.9	2.2553	12652.9	2.2249	12592.9	2.2673	12693.3	2.3766	12622.9	2.5454	12713.3	2.7573	12562.7	3.0642	12728.3	3.3695	12658.3	3.9079
12487.5	2.4051	12527.5	2.2554	12522.5	2.2268	12462.5	2.2699	12572.8	2.3798	12492.5	2.5495	12602.9	2.763	12427.3	3.0716	12587.8	3.3762	12522.9	3.9141
12367.1	2.406	12407.1	2.2563	12402.1	2.2285	12332	2.2723	12442.4	2.3833	12367	2.5536	12472.5	2.7693	12311.9	3.0767	12447.4	3.3834	12407.5	3.9199
12251.7	2.4069	12286.6	2.2568	12276.8	2.2307	12206.6	2.276	12322	2.3872	12231.5	2.5592	12341.8	2.7752	12171.4	3.0819	12322	3.391	12271.9	3.9236
12126.4	2.4086	12166.3	2.2581	12151.2	2.2332	12071.2	2.2782	12196.6	2.3903	12116.2	2.5643	12216.6	2.7806	12056	3.0896	12201.5	3.3987	12151.6	3.9297
11995.7	2.4085	12035.8	2.2589	12015.9	2.2356	11955.6	2.2809	12061.1	2.3943	11980.5	2.5694	12091.1	2.7874	11925.4	3.0946	12071.1	3.4042	12021.2	3.9359
11870.1	2.409	11915.3	2.2596	11880.1	2.2357	11815	2.2844	11945.6	2.3976	11860.1	2.5721	11965.4	2.7933	11805	3.1025	11950.4	3.4108	11890.5	3.9421
11729.8	2.4104	11784.8	2.2601	11769.9	2.2382	11704.8	2.287	11825.1	2.4017	11739.8	2.5777	11830	2.799	11679.6	3.1096	11820	3.4173	11775.1	3.9483
11619.4	2.4107	11659.3	2.2619	11629.3	2.2394	11564.5	2.2897	11689.7	2.406	11619.4	2.5842	11704.7	2.8054	11544.3	3.1168	11689.6	3.4244	11639.7	3.9555
11489	2.4112	11534.1	2.2631	11519.2	2.2417	11439	2.2936	11574.4	2.4104	11489	2.5902	11584.4	2.8112	11423.9	3.1236	11574.4	3.4319	11519.4	3.9622
11358.7	2.4132	11413.6	2.2636	11393.8	2.2434	11328.7	2.2965	11443.9	2.4143	11373.7	2.595	11444	2.8181	11293.5	3.13	11438.9	3.4404	11404	3.9685
11243.2	2.4137	11293.4	2.2649	11263.2	2.2457	11203	2.2985	11323.7	2.4184	11248.3	2.6006	11333.6	2.8245	11172.9	3.1361	11318.6	3.4472	11278.6	3.9729
11127.6	2.413	11167.8	2.2654	11132.5	2.2479	11072.6	2.3014	11183	2.4229	11122.6	2.6061	11192.9	2.8316	11032.4	3.1433	11193	3.4554	11158	3.9808
10992.3	2.4142	11032.2	2.2664	10997.2	2.2499	10952.3	2.3044	11067.5	2.4273	10997.2	2.6114	11082.5	2.8377	10922	3.151	11067.5	3.4609	11022.6	3.9865
10871.9	2.4154	10911.9	2.2686	10881.9	2.2522	10831.6	2.3083	10932.2	2.4326	10866.7	2.6169	10952.1	2.844	10781.2	3.1583	10927.1	3.4691	10912.2	3.993
10761	2.4162	10786.1	2.2701	10740.9	2.2542	10695.9	2.3114	10806.4	2.4369	10746	2.6222	10836.6	2.85	10665.8	3.1666	10801.3	3.4787	10781.5	4.0003
10620.7	2.4169	10660.6	2.2707	10620.5	2.2559	10565.6	2.3168	10680.9	2.4406	10610.6	2.6278	10710.9	2.857	10540.5	3.1749	10675.8	3.4839	10645.9	4.0088
10505.2	2.418	10535.3	2.2719	10500.1	2.2582	10445.1	2.3188	10545.5	2.4462	10490.2	2.6338	10570.5	2.8643	10404.7	3.1833	10550.4	3.4917	10525.5	4.0164
10374.6	2.4189	10409.5	2.2739	10369.5	2.2605	10319.4	2.3221	10429.9	2.4502	10374.6	2.6401	10450	2.871	10289.3	3.1906	10434.9	3.4989	10400	4.0216
10244.1	2.419	10284.1	2.2751	10239.1	2.2628	10179.1	2.3254	10309.5	2.4546	10254.2	2.6463	10329.5	2.8784	10158.9	3.1983	10319.4	3.5043	10274.5	4.0302
10123.8	2.4205	10163.8	2.2766	10133.7	2.2654	10068.8	2.3291	10189.1	2.4605	10123.7	2.6518	10194	2.8859	10038.7	3.2068	10194.1	3.513	10134.1	4.0362
9988.52	2.4211	10033.5	2.2789	10008.4	2.2681	9938.38	2.3333	10068.7	2.4643	9993.48	2.6588	10073.6	2.8936	9908.2	3.2151	10073.6	3.5217	10023.9	4.0437
9873.1	2.4223	9913.08	2.2796	9888.06	2.2709	9813.07	2.3372	9938.44	2.469	9872.96	2.6674	9948.36	2.9014	9772.85	3.2226	9933.25	3.5303	9883.34	4.0506
9737.67	2.4233	9777.69	2.2813	9762.64	2.2739	9682.56	2.3415	9812.98	2.4745	9747.7	2.6728	9812.99	2.9083	9652.17	3.2298	9822.97	3.5383	9773.09	4.0567
9617	2.4246	9657.06	2.2835	9637.01	2.2758	9561.99	2.345	9692.59	2.4804	9606.94	2.6798	9692.49	2.9164	9521.78	3.2392	9687.5	3.547	9632.28	4.0661
9481.56	2.4251	9531.63	2.2846	9511.61	2.2778	9431.47	2.3495	9561.95	2.4864	9481.54	2.6872	9566.86	2.9239	9401.45	3.2478	9561.86	3.5554	9516.98	4.0733
9371.22	2.4261	9406.17	2.2865	9371.17	2.2813	9296.02	2.3534	9436.61	2.4915	9356.11	2.6934	9441.44	2.932	9275.96	3.2571	9436.49	3.5631	9376.51	4.0821
9235.7	2.4269	9285.74	2.2874	9250.71	2.2839	9165.54	2.3583	9306.14	2.4978	9230.7	2.7009	9295.99	2.9418	9145.44	3.2666	9306.11	3.5728	9250.98	4.0901
9125.38	2.4274	9165.35	2.2889	9120.28	2.2863	9045.24	2.3628	9180.63	2.5037	9115.35	2.7075	9180.53	2.9491	9020.14	3.2757	9190.6	3.5817	9125.59	4.0981
8999.94	2.4286	9045.04	2.2911	8994.88	2.2896	8919.84	2.3671	9055.28	2.5086	8984.85	2.7153	9055.19	2.9565	8899.54	3.2838	9055.13	3.5909	9000.3	4.1041
8869.26	2.4291	8914.53	2.2936	8864.18	2.2923	8799.16	2.3715	8919.78	2.5146	8854.16	2.7244	8929.71	2.9653	8764.05	3.293	8934.85	3.5994	8884.63	4.1114
8738.77	2.4292	8788.85	2.2946	8738.76	2.2956	8673.82	2.3761	8814.25	2.5207	8733.78	2.731	8794.05	2.9753	8653.68	3.3026	8804.14	3.6077	8749.13	4.1201
8618.4	2.4304	8658.54	2.2964	8623.51	2.2987	8548.29	2.3815	8683.99	2.5276	8603.26	2.7384	8673.63	2.9828	8533.2	3.3111	8678.69	3.6172	8628.86	4.1275
8493.22	2.4321	8527.98	2.2991	8493.08	2.3011	8403.04	2.3869	8563.32	2.5329	8493.18	2.7451	8543.21	2.9926	8402.92	3.32	8568.34	3.6277	8488.4	4.1367
8362.8	2.4339	8402.79	2.3009	8377.77	2.3046	8292.67	2.3918	8427.99	2.5404	8367.82	2.7539	8422.96	3.0001	8282.67	3.3296	8433.08	3.6356	8383.08	4.1438
8237.35	2.4348	8277.4	2.3032	8242.25	2.3079	8157.12	2.3976	8307.67	2.5476	8247.36	2.7613	8282.51	3.0102	8142.02	3.3403	8307.66	3.6445	8262.7	4.1496
8106.78	2.4356	8141.92	2.3047	8106.52	2.3128	8036.24	2.4018	8177.28	2.5547	8126.85	2.7692	8167.16	3.0194	8021.43	3.3493	8187.26	3.6543	8147.45	4.1578
7981.22	2.4363	8021.26	2.3052	7981.12	2.3162	7916.21	2.4066	8056.74	2.5616	7996.31	2.7788	8051.48	3.0284	7891.07	3.3603	8061.61	3.6637	8021.68	4.1651
7860.86	2.4372	7890.89	2.3084	7855.83	2.32	7800.74	2.4125	7931.28	2.5689	7860.87	2.7877	7926.1	3.0378	7775.28	3.3717	7921.09	3.6732	7886.28	4.1753
7735.27	2.4376	7760.47	2.3104	7730.01	2.3232	7649.83	2.4192	7790.7	2.5777	7740.42	2.7962	7800.71	3.0485	7644.89	3.3818	7805.76	3.6822	7755.64	4.1846
7609.64	2.4392	7644.73	2.3135	7604.36	2.3266	7534.41	2.4248	7670.05	2.5852	7614.72	2.8065	7675.21	3.0578	7514.44	3.3917	7669.88	3.694	7654.97	4.1933
7484.31	2.4401	7504.26	2.3167	7469.18	2.3313	7414.13	2.4308	7544.61	2.5919	7484.35	2.8167	7539.52	3.0678	7394.11	3.4013	7554.53	3.7047	7529.74	4.2009
7343.64	2.4414	7378.82	2.3193	7353.68	2.3352	7273.49	2.4378	7419.18	2.5995	7374.03	2.8236	7419.06	3.0794	7268.42	3.413	7414.15	3.7139	7394.22	4.2096
7218.1	2.4436	7258.19	2.3219	7218.08	2.3395	7158	2.443	7303.56	2.607	7238.23	2.834	7288.43	3.0891	7138.03	3.4241	7293.38	3.7265	7273.75	4.2193
7092.82	2.4442	7137.75	2.3246	7107.77	2.3439	7027.61	2.4494	7178.23	2.6165	7122.86	2.8422	7163.06	3.1023	7017.69	3.4355	7173.08	3.738	7138.13	4.2298
6967.36	2.4452	7017.44	2.3273	6976.91	2.3486	6907.39	2.4571	7047.73	2.6256	6997.35	2.8523	7037.65	3.113	6887.44	3.448	7037.65	3.7481	7023.06	4.2382
6852.01	2.4466	6897.15	2.3301	6852.18	2.3534	6781.99	2.4648	6917.42	2.6341	6872.15	2.8629	6912.46	3.123	6757.07	3.4605	6922.4	3.7578	6892.63	4.2474
6721.66	2.4476	6756.71	2.3333	6716.54	2.3588	6646.48	2.4713	6797.04	2.6415	6741.81	2.8746	6776.9	3.1348	6636.47	3.4731	6781.84	3.7704	6761.82	4.2567
6586.24	2.4489	6641.33	2.3364	6601.01	2.3634	6530.83	2.4799	6671.49	2.6524	6601.3	2.8859	6656.51	3.1443	6505.95	3.4834	6661.65	3.7818	6641.62	4.265
6475.66	2.45	6520.7	2.3388	6460.35	2.369	6400.66	2.4863	6546.08	2.6619	6490.6	2.8965	6530.94	3.1565	6375.28	3.4944	6510.9	3.7963	6516.08	4.2758
6325.16	2.4516	6390.26	2.3423	6345.15	2.3742	6259.97	2.4949	6415.43	2.6706	6350.3	2.9085	6395.42	3.1701	6254.83	3.5081	6405.35	3.8064	6380.41	4.2861
6204.6	2.454	6269.8	2.345	6214.69	2.3787	6134.36	2.5025	6280.08	2.6808	6239.87	2.9195	6269.86	3.1834	6129.31	3.5209	6280.14	3.8196	6265.15	4.2964
6074.04	2.4553	6144.12	2.3479	6084.18	2.3851	6013.98	2.5119	6164.65	2.6912	6104.44	2.9322	6144.4	3.1942	5993.92	3.5341	6154.31	3.8316	6129.43	4.3065
5963.65	2.4565	6023.73	2.3525	5953.5	2.3925	5883.69	2.5191	6029.01	2.7022	5983.79	2.9442	6023.86	3.2068	5873.41	3.5479	6024.05	3.8454	6014.07	4.3162
5838.19	2.4584	5893.27	2.3562	5833.06	2.3986	5762.86	2.5281	5908.59	2.7132	5848.32	2.9551	5898.49	3.2213	5748.03	3.5612	5888.37	3.858	5883.75	4.3275
5697.35	2.4606	5767.59	2.3603	5702.61	2.4057	5637.4	2.5373	5793.12	2.7242	5717.68	2.9704	5782.92	3.2324	5627.34	3.5744	5757.82	3.8685	5758.03	4.338
5577.07	2.4625	5652.19	2.365	5576.99	2.4122	5496.56	2.5471	5672.62	2.7344	5587.16	2.9829	5647.34	3.2455	5501.91	3.5898	5647.31	3.8836	5622.45	4.3477
5446.6	2.4645	5516.74	2.3693	5461.67	2.4193	5381.52	2.557	5537	2.7462	5466.65	2.9955	5521.79	3.2601	5376.2	3.6049	5501.77	3.8967	5502.02	4.3581
5316.15	2.467	5391.18	2.3746	5336.15	2.4253	5256.02	2.5686	5416.59	2.7597	5351.35	3.0079	5401.53	3.2744	5250.94	3.6189	5381.46	3.9132	5371.6	4.3694
5200.71	2.4695	5255.72	2.379	5220.66	2.4318	5130.52	2.5771	5296.1	2.7708	5235.87	3.0213	5276.03	3.2885	5135.45	3.63	5251.03	3.9254	5246.1	4.3809
5060.21	2.4719	5140.3	2.3835	5095.15	2.4409	4989.72	2.5895	5170.72	2.7843	5105.34	3.0364	5145.57	3.304	4994.65	3.6479	5120.42	3.9389	5105.5	4.393
4939.37	2.4737	5014.64	2.3888	4954.28	2.4486	4889.19	2.5981	5029.91	2.7992	4979.61	3.0493	5019.76	3.3198	4884.18	3.6626	5004.95	3.9542	4984.74	4.4036
4818.82	2.4765	4889.04	2.3946	4843.9	2.4574	4763.66	2.611	4914.35	2.8112	4849.16	3.065	4904.08	3.334	4753.56	3.6804	4879.1	3.9693	4844.16	4.4165
4698.1	2.4783	4758.26	2.4003	4703.47	2.4663	4627.95	2.6232	4773.75	2.8268	4708.38	3.0815	4778.7	3.3519	4617.83	3.6986	4758.62	3.9839	4728.65	4.4291
4562.51	2.4812	4637.81	2.4062	4587.47	2.4747	4502.32	2.6356	4668.35	2.8406	4597.57	3.0973	4653.25	3.369	4502.19	3.7147	4627.8	3.9988	4607.88	4.4412
4446.94	2.4851	4512.03	2.4125	4456.88	2.4844	4376.77	2.6485	4542.45	2.8547	4462.1	3.1152	4527.28	3.3831	4366.7	3.7287	4487.16	4.0158	4492.38	4.4514
4316.34	2.4888	4371.21	2.4195	4326.31	2.4948	4251.13	2.6634	4422	2.8699	4351.6	3.1323	4396.74	3.4016	4251.03	3.7445	4371.74	4.0309	4356.81	4.4646
4195.81	2.493	4255.94	2.4252	4205.65	2.5058	4115.45	2.677	4301.44	2.886	4215.83	3.1499	4266.17	3.4192	4115.41	3.7623	4240.95	4.0486	4241.17	4.4772
4065.12	2.499	4135.12	2.433	4060.07	2.5181	3984.88	2.693	4165.68	2.9001	4095.38	3.1686	4145.39	3.4373	3999.98	3.7814	4110.38	4.064	4100.49	4.4898
3944.66	2.5027	4014.83	2.4408	3939.5	2.5299	3869.56	2.7096	4040.19	2.919	3969.78	3.1855	4019.98	3.4589	3869.49	3.8037	3989.84	4.0809	3980.14	4.5038
3814.42	2.5075	3894.32	2.4493	3809.2	2.5416	3729	2.7247	3914.61	2.9353	3839.47	3.2056	3894.52	3.4772	3743.93	3.8233	3864.4	4.1004	3844.63	4.5174
3688.8	2.5117	3753.89	2.4581	3688.59	2.5545	3618.73	2.7423	3799.28	2.9535	3713.89	3.2288	3769.11	3.4948	3603.44	3.8449	3733.99	4.1186	3734.15	4.5302
3563.2	2.5164	3638.26	2.468	3568.11	2.569	3477.83	2.7632	3658.76	2.9753	3583.35	3.2507	3643.55	3.5151	3492.89	3.8636	3608.47	4.1362	3598.58	4.5433
3427.42	2.5225	3512.78	2.4775	3437.43	2.5839	3352.16	2.7805	3548.2	2.9938	3462.65	3.2696	3507.95	3.5375	3352.12	3.8819	3477.73	4.1552	3483.02	4.5559
3296.91	2.5284	3377.01	2.4888	3311.79	2.5998	3216.73	2.7987	3422.55	3.0144	3337.02	3.2894	3387.17	3.558	3231.64	3.9019	3367.09	4.1691	3357.31	4.5704
3181.35	2.5346	3256.55	2.4994	3186.25	2.6156	3090.96	2.8204	3291.98	3.0363	3211.53	3.3124	3246.61	3.5826	3095.93	3.9252	3246.66	4.1897	3221.78	4.5854
3050.58	2.5396	3115.91	2.5126	3050.43	2.6312	2980.33	2.8415	3166.4	3.0583	3075.76	3.3352	3126.2	3.6011	2985.26	3.9469	3126.2	4.2105	3085.93	4.6008
2914.91	2.5459	3005.26	2.5241	2929.96	2.6487	2844.87	2.8616	3035.58	3.0821	2955.18	3.3595	3000.32	3.6276	2859.78	3.9727	3000.42	4.231	2975.44	4.6144
2784.37	2.5568	2879.69	2.5386	2804.43	2.6695	2724.32	2.8829	2915.1	3.1067	2829.63	3.3868	2874.77	3.6524	2754.31	3.9911	2869.78	4.2525	2844.87	4.6309
2673.72	2.5628	2744	2.5525	2683.7	2.6892	2598.55	2.908	2789.59	3.1324	2698.88	3.4159	2759.25	3.6765	2613.54	4.0209	2744.27	4.2747	2719.29	4.6463
2533.1	2.5723	2633.37	2.5674	2553.08	2.7115	2478	2.919	2658.78	3.1587	2578.36	3.4435	2633.54	3.6968	2493.02	4.0474	2618.51	4.2993	2583.56	4.6598
2417.62	2.5826	2502.95	2.5861	2412.5	2.7378	2352.47	2.95	2543.27	3.1854	2452.84	3.4718	2508.01	3.7269	2367.48	4.0751	2498.06	4.3224	2468.1	4.6754
2282.18	2.5958	2377.23	2.6017	2292.07	2.758	2232.09	2.9896	2417.77	3.2127	2307.43	3.5027	2377.55	3.7531	2232.03	4.0989	2367.36	4.3455	2337.49	4.6915
2151.61	2.6107	2262.03	2.621	2161.66	2.7909	2106.59	3.0166	2297.5	3.2357	2191.85	3.53	2242.04	3.8031	2121.59	4.1257	2237.06	4.3689	2197.1	4.7083
2031.11	2.6248	2131.44	2.6458	2041.12	2.8085	1976.06	3.0397	2176.9	3.2559	2056.36	3.5631	2126.51	3.8152	1985.99	4.1574	2111.5	4.3934	2071.51	4.725
1910.38	2.6424	2015.96	2.6643	1910.38	2.8338	1855.32	3.0827	2051.38	3.3105	1935.64	3.5983	1990.92	3.8417	1865.32	4.2114	1990.93	4.4208	1951	4.7417
1779.83	2.6564	1880.23	2.6686	1779.84	2.872	1729.75	3.1261	1925.72	3.3321	1805.08	3.6541	1870.29	3.8849	1729.73	4.2266	1865.3	4.4477	1825.23	4.7586
1659.36	2.6728	1749.58	2.7107	1659.26	2.919	1579.09	3.1806	1800.06	3.3613	1684.53	3.6667	1744.67	3.9313	1609.17	4.2681	1724.66	4.4773	1694.67	4.7735
1538.59	2.6954	1634.16	2.7418	1533.53	2.9647	1468.36	3.2204	1659.51	3.4185	1559.01	3.7082	1614.2	3.9771	1483.45	4.3165	1599.14	4.5058	1569.22	4.7899
1402.94	2.7258	1508.35	2.7516	1392.85	3.0089	1342.83	3.2656	1543.78	3.4698	1418.08	3.7696	1488.39	4.0196	1352.81	4.3618	1483.33	4.5346	1443.39	4.8086
1287.44	2.7453	1377.78	2.7825	1277.38	3.049	1212.21	3.3071	1423.16	3.4855	1307.62	3.8265	1362.79	4.0636	1227.15	4.3721	1347.78	4.5669	1332.87	4.8186
1146.6	2.7874	1257.19	2.8372	1141.56	3.094	1091.53	3.355	1292.66	3.5353	1182.09	3.8533	1237.3	4.1107	1091.42	4.4184	1242.32	4.6085	1197.25	4.8356
1031.02	2.8191	1141.62	2.9136	1031.01	3.1469	955.918	3.4266	1172.01	3.5787	1056.22	3.9123	1111.49	4.1526	980.914	4.4579	1106.52	4.6245	1076.6	4.8515
895.451	2.8464	1015.9	2.9328	905.522	3.2006	835.344	3.4697	1051.32	3.6386	930.702	3.9741	970.798	4.2013	845.28	4.5044	985.918	4.6594	935.81	4.867
779.967	2.8989	885.28	2.9828	779.884	3.2696	704.919	3.5774	925.751	3.7199	795.059	4.0329	855.318	4.2507	724.912	4.5449	860.302	4.7025	810.314	4.8792
639.485	2.9529	759.913	3.0861	644.458	3.3816	569.292	3.6791	795.193	3.8075	679.743	4.1248	714.841	4.3218	589.241	4.6155	734.963	4.7444	679.86	4.8936
524.001	3.0102	634.349	3.1942	523.935	3.4643	453.733	3.7392	669.732	3.8724	549.199	4.1973	599.319	4.3327	463.75	4.6465	604.335	4.7456	569.399	4.9023
398.423	3.1379	498.719	3.3052	388.215	3.5842	318.024	3.8742	544.19	3.962	418.598	4.2636	458.651	4.4134	333.025	4.6515	473.865	4.7763	433.775	4.9075
252.587	3.3366	383.082	3.3573	272.66	3.7072	187.464	3.9182	418.661	4.0478	297.856	4.3266	342.963	4.5023	212.447	4.686	353.126	4.8008	318.056	4.9131
142.113	3.3863	257.476	3.5197	147.04	3.7736	61.809	4.0784	292.968	4.1782	157.187	4.3908	222.44	4.5124	76.851	4.7012	227.486	4.7996	182.539	4.9166
6.564	3.4991	121.951	3.6277	21.552	3.7891	-58.625	4.0818	152.214	4.1791	41.701	4.4396	96.895	4.555	-38.705	4.6773	106.989	4.8202	61.986	4.9182
-109.016	3.4	-13.676	3.5566	-109.138	3.771	-189.261	3.9168	36.784	4.2343	-83.826	4.4241	-18.62	4.5931	-154.155	4.7014	-18.574	4.8118	-68.606	4.9182
-239.5	3.3633	-129.289	3.6303	-239.557	3.7534	-304.706	3.8891	-103.877	4.1942	-219.358	4.3642	-139.185	4.5423	-299.669	4.662	-144.033	4.8165	-189.114	4.9165
-375.14	3.1609	-249.634	3.5339	-360.098	3.6111	-450.524	3.741	-229.337	4.1999	-339.802	4.307	-259.569	4.5087	-425.501	4.6499	-284.734	4.8002	-314.659	4.9132
-490.848	3.0328	-375.215	3.3625	-500.97	3.4849	-566.064	3.6818	-359.99	4.1171	-465.676	4.2489	-385.235	4.471	-541.008	4.6275	-400.379	4.792	-445.352	4.9072
-636.373	2.9542	-491.016	3.3088	-611.35	3.4005	-701.546	3.5792	-475.635	4.0048	-596.115	4.166	-520.95	4.3881	-681.547	4.5689	-536.002	4.7631	-570.955	4.9022
-756.893	2.9096	-631.485	3.1978	-726.904	3.3156	-836.932	3.4688	-606.117	3.925	-731.765	4.0814	-641.424	4.3175	-796.916	4.5195	-651.434	4.7452	-701.407	4.8914
-887.33	2.8481	-731.92	3.1004	-857.236	3.2189	-947.411	3.4317	-716.569	3.8341	-867.12	4.0037	-766.891	4.303	-917.313	4.481	-781.807	4.7291	-811.78	4.8791
-1002.65	2.8277	-857.225	3.0026	-977.678	3.1749	-1087.97	3.3562	-856.965	3.77	-987.648	3.9448	-902.365	4.231	-1052.81	4.4319	-917.35	4.6837	-932.201	4.8674
-1143.31	2.7884	-992.796	2.9404	-1118.25	3.1005	-1198.56	3.3123	-967.507	3.7003	-1113.05	3.8855	-1012.73	4.1846	-1183.62	4.3874	-1032.77	4.6449	-1052.64	4.8541
-1248.96	2.7532	-1113.33	2.9233	-1233.92	3.0656	-1334.23	3.2686	-1092.96	3.6078	-1243.97	3.8397	-1153.33	4.1391	-1299.2	4.3654	-1158.37	4.6192	-1178.4	4.8381
-1384.52	2.7301	-1249.05	2.8411	-1354.49	3.0208	-1444.54	3.2276	-1228.79	3.5588	-1359.31	3.8	-1279.11	4.0945	-1429.63	4.3351	-1289.15	4.5899	-1303.96	4.822
-1499.95	2.7023	-1364.53	2.788	-1484.97	2.9809	-1570.51	3.1843	-1349.26	3.5147	-1484.96	3.7394	-1404.57	4.0482	-1555.51	4.2886	-1424.69	4.5495	-1424.4	4.8106
-1630.89	2.678	-1490.15	2.7527	-1610.8	2.9371	-1696.13	3.137	-1474.76	3.4777	-1620.75	3.6794	-1545.32	4.0016	-1681.03	4.2432	-1535.16	4.5208	-1545.01	4.7935
-1756.3	2.6586	-1620.95	2.7453	-1736.4	2.8894	-1821.55	3.0944	-1615.7	3.4389	-1731.29	3.6702	-1661.07	3.9606	-1806.53	4.2175	-1676.06	4.4888	-1670.78	4.7762
-1891.99	2.645	-1751.44	2.7102	-1876.94	2.8431	-1952.28	3.0489	-1726.18	3.3927	-1856.76	3.6267	-1791.62	3.9139	-1942.24	4.1769	-1796.42	4.4614	-1806.29	4.7611
-2007.64	2.6278	-1861.91	2.6695	-2002.67	2.8111	-2072.85	3.0163	-1841.66	3.3437	-1987.54	3.5874	-1907	3.8706	-2057.88	4.1406	-1937.2	4.433	-1926.91	4.745
-2148.23	2.6111	-1992.63	2.6669	-2138.21	2.7981	-2203.27	3.0012	-1967.33	3.3312	-2108.11	3.5462	-2047.82	3.8243	-2188.29	4.1092	-2047.78	4.4078	-2052.68	4.7276
-2258.67	2.5984	-2118.22	2.6487	-2258.7	2.7634	-2328.69	2.9582	-2102.97	3.2899	-2248.66	3.5183	-2168.28	3.8164	-2323.76	4.0827	-2173.28	4.3807	-2178.1	4.7108
-2384.09	2.5854	-2243.74	2.6241	-2394.08	2.7417	-2454.18	2.9204	-2223.39	3.2407	-2368.88	3.4879	-2288.77	3.7871	-2454.3	4.056	-2303.78	4.3561	-2303.68	4.6953
-2514.59	2.5739	-2369.09	2.6029	-2509.58	2.7191	-2594.76	2.9088	-2348.8	3.2295	-2489.4	3.4644	-2414.2	3.7399	-2574.67	4.0294	-2429.16	4.3353	-2439.01	4.6792
-2635.06	2.5647	-2499.65	2.5865	-2635.06	2.6969	-2705.29	2.8866	-2474.28	3.2006	-2614.87	3.4351	-2544.67	3.7229	-2695.13	4.0033	-2554.65	4.3116	-2559.37	4.663
-2780.94	2.5571	-2620.1	2.5692	-2775.96	2.6745	-2851.06	2.8607	-2609.78	3.1704	-2750.72	3.4042	-2675.21	3.6869	-2821.03	3.9792	-2680.23	4.2878	-2685	4.6495
-2896.49	2.5469	-2745.88	2.5523	-2891.52	2.6548	-2961.55	2.8443	-2730.57	3.1436	-2871.22	3.3776	-2795.96	3.6702	-2951.54	3.9539	-2795.87	4.2643	-2825.88	4.6331
-3036.99	2.5401	-2876.36	2.5389	-3016.96	2.6353	-3107.22	2.8177	-2866.07	3.1172	-2996.77	3.3506	-2916.4	3.6435	-3077.14	3.9289	-2911.34	4.2462	-2936.31	4.6197
-3147.5	2.5362	-3007.03	2.5239	-3142.6	2.6215	-3222.82	2.7976	-2981.61	3.0922	-3122.36	3.3274	-3036.99	3.6203	-3202.74	3.9067	-3037	4.2252	-3061.83	4.6037
-3288.13	2.5289	-3127.54	2.5115	-3278.26	2.6038	-3343.27	2.7819	-3122.22	3.0668	-3248	3.3058	-3152.54	3.5963	-3308.11	3.8888	-3162.5	4.2041	-3202.56	4.5876
-3403.76	2.5234	-3253.21	2.4996	-3398.76	2.5883	-3473.95	2.7638	-3237.91	3.0451	-3373.57	3.2824	-3278.13	3.5777	-3433.92	3.8716	-3283.14	4.1831	-3318.07	4.5747
-3539.66	2.5174	-3383.74	2.4883	-3539.8	2.5725	-3589.82	2.7467	-3358.38	3.0257	-3509.53	3.2632	-3408.88	3.5546	-3559.68	3.852	-3403.67	4.1645	-3443.73	4.5601
-3655.29	2.5129	-3509.65	2.4777	-3650.36	2.559	-3710.41	2.727	-3479.16	3.0051	-3630.18	3.243	-3529.71	3.5335	-3695.46	3.8311	-3544.74	4.146	-3584.74	4.5449
-3780.93	2.5087	-3645.32	2.4674	-3765.93	2.5457	-3841.14	2.7132	-3599.91	2.9847	-3770.85	3.2186	-3655.4	3.5131	-3816.17	3.812	-3660.3	4.128	-3710.31	4.5325
-3921.57	2.5034	-3755.91	2.4579	-3891.45	2.5344	-3966.74	2.6956	-3750.76	2.9607	-3891.38	3.1964	-3791.1	3.4913	-3941.54	3.7917	-3790.94	4.1116	-3831	4.5189
-4047.2	2.4998	-3881.46	2.4501	-4017.18	2.5221	-4092.35	2.6798	-3866.24	2.9434	-4017.04	3.1791	-3911.53	3.4748	-4067.34	3.7698	-3906.48	4.0934	-3971.5	4.5047
-4182.83	2.4935	-4007.18	2.4413	-4147.8	2.5109	-4233.05	2.6653	-3991.9	2.9248	-4157.77	3.1595	-4057.34	3.4536	-4192.9	3.7513	-4037.13	4.0741	-4077.08	4.4921
-4303.75	2.4892	-4137.85	2.4329	-4268.6	2.4998	-4343.86	2.652	-4117.42	2.9066	-4268.46	3.1425	-4172.89	3.4318	-4318.85	3.7356	-4172.81	4.0573	-4212.82	4.48
-4424.42	2.4858	-4258.62	2.425	-4404.38	2.4887	-4479.58	2.6379	-4253.27	2.892	-4404.23	3.1243	-4313.82	3.4138	-4454.53	3.7196	-4288.6	4.0416	-4328.64	4.4676
-4549.97	2.4816	-4384.36	2.4188	-4524.9	2.4788	-4605.13	2.6255	-4369.03	2.8764	-4519.83	3.1073	-4429.47	3.3967	-4590.15	3.7028	-4419.35	4.0244	-4444.31	4.4557
-4676.07	2.4786	-4530.06	2.4116	-4660.94	2.4696	-4736.2	2.6136	-4509.71	2.859	-4650.72	3.0897	-4555.11	3.3798	-4701	3.6868	-4550.02	4.0085	-4569.88	4.4447
-4796.65	2.4769	-4650.99	2.4055	-4776.67	2.4615	-4861.88	2.6008	-4635.39	2.8444	-4781.67	3.0726	-4691.12	3.364	-4841.75	3.6685	-4670.96	3.9935	-4695.85	4.4325
-4922.22	2.474	-4776.7	2.3994	-4912.22	2.4519	-4997.51	2.5888	-4751.25	2.8297	-4897.09	3.0593	-4811.8	3.3474	-4967.47	3.6519	-4781.51	3.9813	-4816.46	4.4193
-5043.11	2.4721	-4882.21	2.3949	-5058.35	2.4434	-5113.44	2.5783	-4866.9	2.8159	-5032.88	3.044	-4937.31	3.3296	-5083.23	3.6361	-4922.24	3.9642	-4942.04	4.4075
-5178.71	2.4699	-5007.8	2.3891	-5183.95	2.4337	-5238.96	2.5701	-4992.52	2.8033	-5153.64	3.0307	-5063.25	3.3144	-5218.91	3.6216	-5038.02	3.9495	-5073.02	4.3956
-5314.44	2.467	-5143.74	2.3833	-5299.36	2.4275	-5374.66	2.5576	-5123.42	2.7895	-5279.2	3.0161	-5188.91	3.2987	-5334.59	3.6099	-5178.76	3.9325	-5208.72	4.3845
-5424.93	2.4647	-5264.3	2.3787	-5440	2.4205	-5490.04	2.5476	-5243.98	2.7764	-5404.88	3.0023	-5314.42	3.284	-5460.02	3.5946	-5299.37	3.9215	-5329.33	4.3733
-5560.61	2.4628	-5399.97	2.3743	-5550.65	2.4136	-5625.77	2.5381	-5369.67	2.7638	-5530.37	2.9884	-5460.14	3.2679	-5600.73	3.5781	-5419.93	3.9078	-5454.87	4.362
-5681.22	2.4609	-5515.37	2.3694	-5686.22	2.4067	-5746.39	2.5292	-5495.09	2.7509	-5660.98	2.9761	-5570.65	3.2537	-5726.32	3.563	-5545.46	3.8931	-5590.48	4.3506
-5822.09	2.4587	-5641.02	2.3654	-5801.86	2.4002	-5882.24	2.5192	-5620.77	2.7382	-5786.69	2.9622	-5696.21	3.2412	-5847.19	3.5509	-5661	3.8816	-5706.02	4.3416
-5942.78	2.4567	-5766.73	2.3604	-5942.85	2.3931	-6017.98	2.5116	-5756.45	2.7279	-5912.58	2.9499	-5827.07	3.2283	-5972.88	3.5365	-5796.74	3.8651	-5831.89	4.3318
-6063.25	2.4554	-5892.55	2.3562	-6058.39	2.3865	-6128.53	2.5029	-5877.33	2.7159	-6043.07	2.9384	-5952.83	3.2148	-6098.42	3.5239	-5912.59	3.856	-5962.6	4.3208
-6188.98	2.4543	-6028.24	2.3524	-6194.17	2.3795	-6269.46	2.4943	-6002.97	2.7044	-6163.75	2.9263	-6078.46	3.2011	-6239.39	3.5099	-6043.18	3.8435	-6083.09	4.3099
-6319.96	2.4517	-6148.9	2.3478	-6309.94	2.3757	-6385.01	2.487	-6133.55	2.694	-6299.78	2.9137	-6199.21	3.189	-6344.92	3.4973	-6163.76	3.8306	-6224.12	4.2999
-6460.49	2.4501	-6274.76	2.3448	-6435.46	2.37	-6525.83	2.4802	-6259.46	2.6826	-6420.34	2.9024	-6329.94	3.1773	-6480.55	3.4857	-6299.7	3.8175	-6339.77	4.2896
-6571.15	2.449	-6415.41	2.3418	-6566.11	2.3647	-6646.55	2.4713	-6375.06	2.6731	-6540.85	2.8914	-6460.53	3.1638	-6601.39	3.4759	-6430.37	3.804	-6475.37	4.2789
-6707.11	2.4478	-6515.93	2.3389	-6691.96	2.3599	-6782.25	2.4648	-6500.65	2.6652	-6686.89	2.8793	-6571.1	3.1522	-6727.02	3.4637	-6565.99	3.7912	-6596.24	4.2689
-6827.65	2.4467	-6656.88	2.336	-6817.59	2.3547	-6907.87	2.4571	-6626.47	2.656	-6822.51	2.8676	-6702	3.1408	-6857.65	3.451	-6681.75	3.7799	-6721.85	4.2596
-6953.22	2.4454	-6772.38	2.3329	-6933.15	2.3502	-7023.19	2.4497	-6752.12	2.6451	-6943.04	2.8569	-6832.61	3.13	-6983.12	3.4387	-6812.45	3.7677	-6837.37	4.251
-7083.74	2.4443	-6892.97	2.3302	-7058.7	2.3457	-7158.98	2.4429	-6877.72	2.6363	-7058.57	2.8466	-6948.18	3.1196	-7108.85	3.4267	-6933.06	3.7567	-6972.96	4.2418
-7219.4	2.4436	-7023.57	2.3272	-7184.27	2.3409	-7279.55	2.4375	-6993.14	2.6295	-7184.19	2.8382	-7088.79	3.1094	-7249.52	3.4148	-7058.55	3.7468	-7108.63	4.2321
-7340	2.4415	-7144.13	2.3244	-7319.98	2.3361	-7405.45	2.4313	-7118.77	2.6205	-7324.83	2.8276	-7224.39	3.0956	-7360.24	3.4038	-7184.22	3.7369	-7214.11	4.2238
-7460.9	2.4403	-7264.76	2.3217	-7450.78	2.332	-7531.03	2.4249	-7249.4	2.6111	-7440.63	2.8191	-7345.05	3.0843	-7501	3.393	-7314.8	3.7243	-7344.77	4.2135
-7576.45	2.4396	-7400.6	2.3189	-7566.43	2.3277	-7646.53	2.4193	-7375.23	2.6023	-7576.35	2.8097	-7455.83	3.0763	-7616.46	3.3839	-7445.69	3.7118	-7465.55	4.2047
-7702.06	2.4376	-7516.19	2.3164	-7702.06	2.3239	-7772.59	2.4138	-7500.93	2.5943	-7691.91	2.8003	-7581.42	3.0641	-7747.5	3.3739	-7566.36	3.7036	-7601.23	4.1971
-7832.99	2.4376	-7656.94	2.3132	-7818	2.321	-7898.21	2.4074	-7626.57	2.5876	-7812.78	2.7904	-7707.03	3.0556	-7868.21	3.3626	-7686.84	3.6925	-7716.83	4.1876
-7963.62	2.4364	-7772.81	2.3101	-7953.58	2.3171	-8023.78	2.4023	-7752.37	2.5801	-7948.47	2.7827	-7843.14	3.0453	-7993.73	3.3514	-7807.82	3.682	-7847.78	4.1782
-8079.22	2.4355	-7913.56	2.308	-8089.33	2.3133	-8149.64	2.3978	-7873.02	2.5727	-8064.08	2.7734	-7958.63	3.0351	-8129.53	3.3414	-7933.43	3.6723	-7968.36	4.1689
-8210.19	2.435	-8014.03	2.3053	-8215.13	2.3087	-8280.31	2.3923	-7998.66	2.5646	-8204.98	2.7643	-8084.24	3.0257	-8245.24	3.3324	-8064.09	3.6636	-8094	4.1611
-8340.73	2.4342	-8139.74	2.3047	-8335.8	2.3058	-8405.99	2.3868	-8124.42	2.558	-8315.56	2.7569	-8215.13	3.0156	-8375.77	3.3218	-8189.92	3.6541	-8219.87	4.1522
-8471.31	2.4323	-8265.44	2.3034	-8471.45	2.3017	-8536.45	2.3819	-8250.23	2.5504	-8461.3	2.7474	-8340.74	3.006	-8501.44	3.3135	-8315.51	3.6438	-8345.53	4.1458
-8591.8	2.4307	-8406.09	2.3008	-8591.89	2.2993	-8657.07	2.3768	-8380.77	2.5434	-8576.65	2.74	-8471.4	2.997	-8642.05	3.3036	-8441.25	3.6351	-8471.15	4.1379
-8727.45	2.4293	-8516.69	2.2993	-8717.5	2.2962	-8782.62	2.3721	-8506.43	2.5359	-8707.32	2.7322	-8591.85	2.9889	-8747.58	3.2944	-8571.65	3.6274	-8606.68	4.1289
-8858.19	2.4291	-8642.19	2.2966	-8858.24	2.2925	-8923.53	2.367	-8641.97	2.5296	-8838.07	2.7255	-8722.44	2.9795	-8883.2	3.2847	-8682.3	3.6169	-8737.36	4.1207
-8979	2.4287	-8772.78	2.2948	-8969.01	2.2901	-9044.21	2.3629	-8752.5	2.5239	-8953.82	2.7173	-8843.06	2.9722	-8998.96	3.2773	-8817.92	3.6069	-8857.92	4.1132
-9104.54	2.4275	-8908.64	2.2937	-9104.68	2.2867	-9184.78	2.3576	-8878.13	2.5167	-9084.5	2.7094	-8963.93	2.9627	-9124.61	3.2682	-8933.71	3.5995	-8978.66	4.1053
-9240.29	2.4269	-9029.37	2.2915	-9225.27	2.2843	-9295.65	2.3534	-9009	2.5107	-9204.97	2.7022	-9089.52	2.9542	-9245.19	3.2593	-9069.34	3.59	-9124.46	4.0982
-9356.17	2.4261	-9149.91	2.2891	-9366.23	2.2814	-9436.52	2.3493	-9149.69	2.505	-9335.98	2.6947	-9220.11	2.9469	-9351.02	3.2517	-9189.96	3.5817	-9265.15	4.0892
-9491.8	2.4251	-9285.67	2.2874	-9491.93	2.2782	-9562.12	2.345	-9260.26	2.5001	-9456.62	2.6884	-9346.06	2.9387	-9491.66	3.2414	-9315.86	3.572	-9391.05	4.0812
-9612.47	2.4246	-9406.5	2.2865	-9612.48	2.2763	-9667.55	2.342	-9381.2	2.494	-9592.35	2.6806	-9466.7	2.9301	-9607.42	3.2327	-9436.52	3.5631	-9521.68	4.073
-9738.29	2.4233	-9527.1	2.2846	-9743.31	2.2742	-9803.48	2.3375	-9501.75	2.4885	-9712.99	2.6742	-9602.38	2.9219	-9733.17	3.2246	-9557.06	3.5557	-9647.39	4.0651
-9863.97	2.4224	-9647.76	2.2836	-9863.87	2.2715	-9929	2.3336	-9642.47	2.4832	-9853.75	2.6686	-9723.17	2.9143	-9863.9	3.218	-9698.02	3.5464	-9773.17	4.0567
-9989.52	2.4211	-9773.57	2.2813	-9989.56	2.2686	-10044.7	2.3299	-9768.32	2.4765	-9969.33	2.6604	-9843.75	2.9068	-9984.41	3.2102	-9808.63	3.5391	-9903.82	4.0497
-10130.1	2.4204	-9894.2	2.2797	-10120.1	2.2658	-10170.1	2.3256	-9883.74	2.4713	-10099.8	2.6528	-9979.5	2.8995	-10119.9	3.2013	-9949.25	3.5293	-10029.4	4.0434
-10250.8	2.419	-10014.7	2.2792	-10255.8	2.2624	-10300.8	2.3226	-9999.42	2.4666	-10225.4	2.6479	-10099.9	2.8918	-10225.4	3.1937	-10064.7	3.5223	-10144.9	4.0357
-10366.2	2.4189	-10135.1	2.277	-10376.4	2.2604	-10431.4	2.319	-10124.9	2.4628	-10341	2.6415	-10235.6	2.8837	-10356.1	3.1867	-10200.4	3.5125	-10275.5	4.0301
-10492	2.418	-10260.8	2.2754	-10497.1	2.2583	-10567.4	2.3168	-10255.6	2.4574	-10481.9	2.6343	-10371.2	2.8759	-10481.9	3.1784	-10315.9	3.5045	-10401.1	4.0216
-10622.8	2.4169	-10386.4	2.2742	-10637.8	2.2557	-10682.9	2.3118	-10381.2	2.4517	-10592.5	2.6285	-10492	2.8686	-10617.6	3.1701	-10441.6	3.4985	-10532	4.0161
-10743.3	2.4164	-10517.3	2.2721	-10748.4	2.2541	-10818.6	2.3086	-10512.1	2.4475	-10718.1	2.6236	-10622.7	2.8616	-10738.2	3.1611	-10567.4	3.4907	-10657.6	4.0081
-10884.3	2.4152	-10637.9	2.2709	-10879.3	2.2523	-10939.5	2.3049	-10627.7	2.4426	-10838.9	2.618	-10748.3	2.855	-10864.2	3.1539	-10693	3.4831	-10773.2	4.0008
-10999.8	2.4141	-10763.5	2.2702	-11010	2.2496	-11070.1	2.3015	-10763.3	2.4381	-10974.7	2.6123	-10874.3	2.8477	-10984.7	3.1466	-10838.8	3.4759	-10899	3.9938
-11130.4	2.413	-10889.5	2.269	-11135.6	2.2478	-11190.7	2.2987	-10894.2	2.4341	-11090.2	2.6075	-11014.9	2.8412	-11115.4	3.1393	-10939.6	3.4683	-11029.8	3.9862
-11266.4	2.4137	-11005	2.2668	-11251.4	2.2459	-11331.6	2.2965	-11019.9	2.4291	-11215.9	2.602	-11130.4	2.8352	-11241.3	3.1323	-11075.2	3.4605	-11165.4	3.9803
-11376.9	2.4129	-11135.7	2.2655	-11382	2.2435	-11447.2	2.2934	-11160.5	2.4238	-11346.8	2.5962	-11251.2	2.8285	-11376.8	3.1263	-11210.9	3.4544	-11276.2	3.973
-11517.9	2.4109	-11256.5	2.2653	-11507.7	2.2419	-11568	2.2896	-11271.3	2.4198	-11467.4	2.5912	-11376.9	2.8221	-11497.6	3.1195	-11326.7	3.4467	-11411.9	3.9681
-11633.4	2.4108	-11387.1	2.2638	-11638.5	2.2393	-11698.7	2.2871	-11412	2.4154	-11598.3	2.5852	-11502.7	2.8149	-11623.3	3.1124	-11457.3	3.4392	-11537.7	3.9612
-11759.2	2.4101	-11512.8	2.2631	-11759.3	2.2384	-11824.5	2.2842	-11522.6	2.4122	-11719	2.5787	-11633.4	2.8091	-11759.2	3.1052	-11593.3	3.4307	-11673.4	3.9538
-11900.2	2.4088	-11643.5	2.2621	-11885.1	2.2357	-11960.4	2.2807	-11648.4	2.4074	-11849.7	2.5726	-11759.2	2.8027	-11875	3.0976	-11718.9	3.4228	-11789.2	3.9474
-12021.1	2.4084	-11769.4	2.2603	-12026.3	2.2355	-12086.5	2.2779	-11794.4	2.4027	-11980.6	2.5694	-11895.1	2.7959	-12010.9	3.0914	-11834.7	3.4165	-11915	3.9409
-12142	2.4085	-11895.3	2.2596	-12142	2.2333	-12217.3	2.2757	-11920.2	2.3984	-12101.6	2.5648	-12016.1	2.7914	-12131.8	3.0845	-11970.6	3.4097	-12041	3.935
-12287.9	2.4066	-12016.2	2.259	-12278	2.2307	-12333.2	2.2723	-12031.1	2.3953	-12237.5	2.559	-12126.9	2.7855	-12267.8	3.078	-12091.5	3.4033	-12166.9	3.9289
-12403.7	2.4058	-12147.2	2.2583	-12388.7	2.2286	-12464	2.2699	-12167	2.3912	-12358.3	2.5539	-12252.7	2.7789	-12378.5	3.0742	-12227.4	3.3973	-12297.7	3.9228
-12524.5	2.4047	-12272.9	2.2569	-12519.5	2.2268	-12589.8	2.2673	-12287.8	2.3879	-12484.2	2.5497	-12388.6	2.7731	-12504.3	3.067	-12343.3	3.3895	-12433.6	3.9188
-12650.3	2.4037	-12398.8	2.2563	-12655.3	2.2249	-12715.7	2.2644	-12398.5	2.3846	-12610	2.5459	-12514.4	2.7675	-12645.2	3.0599	-12469.1	3.3824	-12549.5	3.9129
-12776.4	2.4033	-12534.8	2.2553	-12786.5	2.2225	-12831.6	2.2622	-12534.5	2.381	-12745.9	2.5401	-12635.2	2.7612	-12761	3.0542	-12599.9	3.3756	-12685.3	3.9064
-12907.3	2.4032	-12665.5	2.2552	-12907.3	2.2207	-12967.6	2.2597	-12655.2	2.3776	-12866.9	2.5346	-12761.1	2.7555	-12887.1	3.0469	-12725.7	3.3696	-12801.3	3.9006
-13043.1	2.4028	-12786.5	2.2541	-13033.1	2.2188	-13088.3	2.2586	-12791.4	2.3734	-12987.7	2.5311	-12897.2	2.7502	-13017.9	3.0407	-12856.9	3.3632	-12922.1	3.8938
-13179	2.4009	-12907.4	2.2528	-13153.8	2.2175	-13203.9	2.2566	-12927.3	2.3691	-13108.5	2.528	-13018	2.7457	-13138.7	3.0354	-12982.7	3.356	-13042.8	3.8885
-13304.7	2.4015	-13023.1	2.2533	-13289.7	2.2164	-13329.7	2.2539	-13053.1	2.3659	-13229.2	2.5226	-13143.8	2.7407	-13259.4	3.0306	-13118.5	3.3489	-13158.5	3.8833
-13440.6	2.4017	-13148.9	2.2517	-13400.4	2.2152	-13460.6	2.2512	-13178.7	2.3622	-13349.9	2.5185	-13264.5	2.735	-13395.2	3.0247	-13234.2	3.3423	-13284.3	3.877
-13556.6	2.4007	-13269.5	2.25	-13526.2	2.2132	-13591.7	2.25	-13299.6	2.3598	-13480.7	2.5147	-13385.2	2.7312	-13511	3.0187	-13354.9	3.3366	-13415.1	3.8737
-13692.6	2.4003	-13390.4	2.2497	-13657.2	2.2122	-13702.5	2.2478	-13425.4	2.3572	-13601.8	2.5102	-13516	2.7262	-13632.1	3.0131	-13480.8	3.3307	-13541.1	3.8679
-13808.3	2.4008	-13526.2	2.2496	-13778.1	2.2109	-13828.3	2.2455	-13566.5	2.3539	-13727.7	2.5059	-13642.1	2.7211	-13762.9	3.0068	-13617	3.324	-13651.9	3.8628
-13934.4	2.3994	-13647.3	2.2489	-13909	2.2103	-13949.4	2.2429	-13682.4	2.3504	-13863.5	2.5022	-13773	2.7156	-13888.6	3.0012	-13737.7	3.3176	-13777.7	3.857
-14060.4	2.3986	-13773.1	2.2481	-14035.2	2.2085	-14075.3	2.2404	-13818.1	2.3488	-13984.7	2.4972	-13903.9	2.7109	-14014.9	2.9951	-13883.6	3.3113	-13908.7	3.8509
-14201.3	2.3985	-13909	2.2467	-14176.1	2.2061	-14196	2.2379	-13939.3	2.3454	-14115.6	2.4934	-14025	2.7057	-14155.7	2.9896	-13989.7	3.3063	-14050	3.8449
-14317	2.3986	-14020.1	2.247	-14302	2.204	-14327.1	2.2364	-14055.2	2.3427	-14241.4	2.4899	-14160.9	2.7003	-14271.6	2.9851	-14110.6	3.2994	-14175.7	3.8388
-14443.1	2.3979	-14146	2.2468	-14428	2.2034	-14463.1	2.235	-14175.8	2.3404	-14367.5	2.4867	-14281.7	2.6965	-14392.7	2.9794	-14246.4	3.2948	-14286.5	3.8345
-14563.8	2.3975	-14266.7	2.246	-14558.8	2.2025	-14583.8	2.2324	-14301.7	2.3373	-14508.4	2.4842	-14407.8	2.6907	-14523.5	2.9738	-14367.4	3.2885	-14422.6	3.8281
-14704.6	2.3966	-14407.9	2.2447	-14679.7	2.2007	-14709.5	2.2303	-14432.8	2.3344	-14624.1	2.4796	-14533.4	2.6859	-14649.4	2.9686	-14503.4	3.2824	-14543.4	3.8234
-14825.4	2.3964	-14528.6	2.2441	-14810.3	2.2003	-14850.4	2.2278	-14558.6	2.3319	-14749.8	2.4751	-14659.4	2.6818	-14790.1	2.9633	-14634.2	3.2769	-14669.3	3.8183
-14946.2	2.3968	-14654.5	2.2445	-14946.1	2.1998	-14961.2	2.2267	-14684.4	2.3292	-14880.7	2.4715	-14785.1	2.6763	-14900.8	2.9584	-14764.9	3.2705	-14794.9	3.8119
-15061.9	2.396	-14775.2	2.2434	-15061.9	2.1981	-15087.1	2.2245	-14825.2	2.3257	-15001.4	2.4685	-14910.9	2.6717	-15026.7	2.9528	-14880.8	3.2651	-14925.8	3.8065
-15198.1	2.3955	-14901	2.2431	-15203.2	2.196	-15218.1	2.2225	-14946	2.3228	-15127.6	2.464	-15046.9	2.6678	-15157.7	2.9479	-15011.5	3.2609	-15056.5	3.802
-15318.9	2.395	-15026.8	2.2428	-15313.9	2.1953	-15328.8	2.2212	-15066.9	2.3191	-15253.4	2.4606	-15182.9	2.6627	-15283.6	2.9435	-15132.6	3.2547	-15177.6	3.7972
-15459.8	2.3948	-15157.9	2.2418	-15444.8	2.1936	-15459.7	2.2207	-15187.9	2.3171	-15389.2	2.458	-15303.7	2.6591	-15409.4	2.9381	-15258.5	3.2482	-15303.4	3.7922
-15575.6	2.3939	-15288.8	2.2418	-15580.8	2.1928	-15590.6	2.2185	-15333.8	2.3148	-15515.1	2.4551	-15429.6	2.6548	-15545.4	2.9331	-15399.4	3.2427	-15439.4	3.7862
-15701.4	2.3936	-15419.6	2.2408	-15696.4	2.1919	-15716.5	2.2162	-15439.5	2.3125	-15630.9	2.4501	-15570.6	2.6503	-15661.1	2.9287	-15520.1	3.2376	-15555.1	3.7806
-15827.2	2.3929	-15535.4	2.2405	-15837.4	2.1913	-15837.2	2.2148	-15560.4	2.3113	-15771.8	2.4467	-15686.3	2.6468	-15787	2.9248	-15656	3.2326	-15686	3.776
-15963.4	2.3921	-15661.1	2.2401	-15953.4	2.1894	-15978.4	2.2127	-15686.1	2.3086	-15902.9	2.4445	-15807.2	2.6427	-15913	2.9204	-15766.8	3.2271	-15806.9	3.7712
-16079.1	2.3917	-15797.2	2.239	-16084.2	2.1885	-16104.2	2.2106	-15827.1	2.3062	-16023.7	2.4418	-15933.2	2.6383	-16053.9	2.9151	-15907.9	3.2215	-15937.9	3.7665
-16215	2.3919	-15928.1	2.2389	-16189.9	2.1879	-16240.2	2.2088	-15943.1	2.3034	-16149.6	2.438	-16074.1	2.6339	-16169.7	2.9111	-16023.8	3.2166	-16068.7	3.7627
-16350.7	2.3929	-16049	2.2375	-16315.6	2.187	-16355.7	2.2082	-16068.9	2.3016	-16265.1	2.4348	-16189.9	2.6306	-16295.3	2.9072	-16164.7	3.2115	-16184.5	3.7572
-16451.5	2.3927	-16184.9	2.2379	-16451.5	2.1864	-16481.5	2.2056	-16194.8	2.2993	-16406.1	2.4319	-16315.5	2.6257	-16411.1	2.9041	-16275.2	3.2067	-16315.3	3.7509
-16587.4	2.3922	-16305.5	2.2375	-16572.3	2.1848	-16617.5	2.2042	-16310.4	2.2961	-16521.9	2.4295	-16426.3	2.6226	-16536.9	2.8987	-16406.2	3.2021	-16451.2	3.7458
-16708.3	2.3935	-16441.5	2.2366	-16708.4	2.1841	-16743.5	2.2026	-16446.2	2.2942	-16642.7	2.4252	-16547	2.6192	-16662.9	2.8939	-16542	3.1962	-16571.9	3.7412
-16839.2	2.3937	-16577.4	2.2363	-16829.3	2.1822	-16879.4	2.2012	-16567.1	2.2926	-16773.8	2.422	-16673.1	2.6149	-16793.9	2.8894	-16657.9	3.1922	-16708.1	3.736
-16975.1	2.3927	-16703.4	2.2363	-16965.2	2.1819	-16990.2	2.1999	-16708.2	2.2904	-16914.7	2.4202	-16799	2.6107	-16914.6	2.8851	-16783.8	3.1871	-16828.9	3.7313
-17086.2	2.3928	-16829.2	2.235	-17076.2	2.1815	-17116.3	2.1993	-16819	2.2882	-17030.6	2.4172	-16924.7	2.6073	-17040.8	2.8821	-16914.5	3.1812	-16964.7	3.7266
-17227.2	2.3923	-16945	2.2349	-17222.2	2.1807	-17252.1	2.1972	-16944.8	2.2865	-17161.6	2.4131	-17061	2.6038	-17171.7	2.8772	-17030.6	3.1772	-17080.9	3.7212
-17342.9	2.3915	-17066.1	2.2346	-17353.1	2.1802	-17373	2.1963	-17066	2.2844	-17292.4	2.4105	-17176.7	2.6003	-17307.6	2.8719	-17171.7	3.1725	-17211.8	3.7158
-17474	2.3919	-17217.2	2.2353	-17469	2.1797	-17499.1	2.1943	-17186.8	2.2818	-17413.3	2.409	-17307.7	2.5961	-17423.5	2.8687	-17297.4	3.1678	-17332.5	3.7123
-17599.8	2.3942	-17332.9	2.2343	-17604.9	2.1782	-17624.8	2.193	-17327.6	2.2794	-17539.4	2.4064	-17433.6	2.593	-17549.5	2.8646	-17428.6	3.1631	-17473.6	3.7076
-17725.7	2.3934	-17464	2.2335	-17725.7	2.1775	-17750.7	2.1917	-17443.7	2.2779	-17665.1	2.4034	-17564.7	2.5891	-17675.3	2.8608	-17539.4	3.1576	-17619.5	3.703
-17846.3	2.3926	-17600	2.2331	-17851.4	2.1765	-17886.4	2.1911	-17569.5	2.276	-17791	2.4012	-17700.4	2.5863	-17801	2.8557	-17680.3	3.1539	-17735.4	3.6983
-17997.3	2.393	-17715.6	2.2324	-17977.2	2.1758	-18017.3	2.1898	-17695.2	2.274	-17926.7	2.3983	-17821.1	2.5823	-17931.8	2.8505	-17806	3.1493	-17871.1	3.6954
-18113.1	2.3927	-17836.3	2.2317	-18118.2	2.1752	-18123	2.1879	-17826	2.2724	-18047.5	2.3957	-17956.9	2.578	-18052.5	2.8474	-17931.8	3.1445	-17986.9	3.6917
-18234.1	2.394	-17967.3	2.2312	-18229.1	2.1747	-18249	2.1878	-17956.9	2.2699	-18173.3	2.3917	-18077.8	2.5756	-18193.7	2.8432	-18052.5	3.1409	-18112.7	3.6868
-18375.1	2.3945	-18093	2.2311	-18359.9	2.1744	-18369.9	2.1861	-18077.7	2.2673	-18299.4	2.3885	-18218.9	2.571	-18314.6	2.8388	-18178.4	3.1356	-18248.9	3.6823
-18490.7	2.3929	-18224.1	2.2309	-18500.9	2.173	-18510.8	2.185	-18213.7	2.2654	-18430.3	2.3873	-18329.8	2.5676	-18435.3	2.8352	-18304.5	3.1313	-18369.7	3.6784
-18631.9	2.3933	-18345	2.2294	-18616.8	2.1727	-18636.8	2.1829	-18329.6	2.2637	-18571.3	2.3865	-18460.5	2.5657	-18571.4	2.8315	-18440.3	3.1275	-18510.6	3.6737
-18747.7	2.3921	-18485.8	2.2288	-18747.8	2.1722	-18752.6	2.1829	-18470.5	2.2618	-18692.3	2.3828	-18596.7	2.5617	-18692.3	2.8277	-18571.3	3.1233	-18631.7	3.6679
-18868.4	2.3899	-18596.8	2.229	-18868.5	2.1706	-18888.5	2.1812	-18586.4	2.2593	-18818	2.3811	-18712.5	2.5583	-18808	2.8239	-18687.3	3.1188	-18762.5	3.6637
-18994.5	2.3919	-18722.6	2.2293	-18999.6	2.1696	-19009.5	2.1803	-18717.4	2.2576	-18944	2.3782	-18843.3	2.5555	-18938.9	2.8196	-18828.2	3.1155	-18888.4	3.6608
-19130.6	2.3924	-18853.5	2.2288	-19125.5	2.1694	-19150.5	2.1793	-18853.2	2.2567	-19064.9	2.3767	-18984.5	2.5524	-19065	2.8157	-18938.9	3.1114	-18989.2	3.6564
-19261.3	2.3929	-18974.5	2.2281	-19241.3	2.1685	-19271.2	2.1776	-18974.3	2.2556	-19195.8	2.3743	-19095.3	2.5494	-19190.8	2.8119	-19064.9	3.1059	-19115.1	3.6529
-19387.1	2.3913	-19095.4	2.2273	-19372	2.1675	-19397	2.1771	-19110.2	2.2527	-19311.6	2.3716	-19231.1	2.5474	-19326.6	2.8088	-19210.8	3.1027	-19240.9	3.6492
-19533	2.391	-19226.2	2.2275	-19492.9	2.1669	-19522.8	2.1758	-19230.9	2.2508	-19447.4	2.37	-19336.9	2.5445	-19462.5	2.8048	-19331.7	3.0983	-19361.6	3.6456
-19643.7	2.3926	-19351.9	2.2269	-19628.6	2.1675	-19663.7	2.1758	-19346.7	2.2495	-19563.1	2.3676	-19462.6	2.5403	-19588.3	2.8021	-19447.3	3.0953	-19482.3	3.6418
-19769.7	2.3961	-19482.7	2.2269	-19744.7	2.1687	-19784.7	2.1764	-19467.4	2.2483	-19689	2.3654	-19593.3	2.538	-19709.1	2.7977	-19583.2	3.0901	-19618.1	3.6386
-19900.6	2.3979	-19608.6	2.2268	-19875.6	2.1695	-19915.7	2.177	-19598.2	2.2474	-19830.1	2.3627	-19719.2	2.5396	-19850.2	2.7942	-19714.1	3.0892	-19744.3	3.6376
-20041.5	2.3986	-19734.5	2.2277	-19996.2	2.1702	-20046.5	2.1772	-19719	2.247	-19955.9	2.3604	-19845.3	2.5429	-19960.9	2.791	-19830.1	3.0894	-19880.2	3.6361
-20091.1	2.3992	-19860.4	2.2278	-20099	2.1708	-20086.3	2.1764	-19850.2	2.2476	-20076.7	2.3579	-19986.2	2.5454	-20086.7	2.7866	-19945.8	3.0902	-19995.9	3.6345

## Sheet: Figure 2f
Magnetic field vs zT
																							Ref. Data for comparison
	80 K		100 K		120 K		140 K		160 K		180 K		200 K		225 K		250 K		300 K			field	zT
19652.1	0.00957	19687.1	0.04891	19682.2	0.15976	19672.3	0.38832	19692.5	0.74612	19667.3	1.26418	19737.6	1.60204	19662.2	1.79318	19727.4	1.71185	19682.5	1.2191			17000	1.28
19521.9	0.0097	19561.8	0.04948	19551.8	0.16138	19547	0.39166	19572.1	0.75092	19537	1.27208	19612	1.60319	19537.2	1.79312	19587.1	1.7086	19557.3	1.21545			3000	1
19396.5	0.00983	19446.7	0.05003	19431.6	0.163	19421.8	0.39519	19451.8	0.75614	19426.8	1.2774	19481.8	1.60768	19411.5	1.79455	19476.9	1.7079	19421.9	1.21316			3000	0.6
19256.4	0.00999	19311.5	0.05066	19296.5	0.16496	19291.6	0.39881	19331.7	0.76113	19291.4	1.28454	19361.4	1.61263	19276.5	1.79835	19356.5	1.70531	19301.8	1.21028
19141.2	0.01012	19191.2	0.05126	19176.1	0.16667	19171.3	0.40235	19211.4	0.76641	19171.1	1.29172	19236.3	1.61709	19156.3	1.798	19241.4	1.70448	19176.4	1.20741
19015.7	0.01026	19060.8	0.0519	19045.7	0.16855	19035.9	0.40639	19086.2	0.77229	19045.8	1.29801	19126	1.61898	19030.7	1.79897	19106.1	1.70257	19041.2	1.20492
18890.3	0.0104	18935.3	0.05255	18930.1	0.17018	18915.4	0.40987	18965.7	0.77803	18925.4	1.30437	18995.9	1.62804	18900.3	1.80184	18990.7	1.70106	18920.6	1.20223
18760.1	0.01056	18819.9	0.05315	18814.8	0.17196	18760.1	0.41474	18830.2	0.7839	18804.9	1.31119	18870.3	1.63179	18780	1.80164	18860.3	1.69984	18785.1	1.19899
18639.7	0.01071	18689.6	0.05384	18689.8	0.1739	18634.7	0.4184	18709.9	0.78901	18679.5	1.31594	18739.8	1.63741	18649.7	1.80253	18740	1.6979	18674.9	1.1967
18494	0.01088	18569.3	0.05446	18559.1	0.17581	18519.2	0.42212	18584.4	0.79478	18549.1	1.3254	18619.5	1.64064	18514	1.80454	18614.7	1.69644	18549.5	1.19463
18398.8	0.01102	18428.7	0.05522	18433.7	0.17778	18388.9	0.42636	18464	0.80081	18418.8	1.33186	18493.7	1.64445	18393.8	1.8044	18494	1.69492	18419	1.19246
18268.4	0.01118	18313.4	0.05586	18308.5	0.17973	18273.6	0.43011	18333.8	0.80755	18298.4	1.3378	18373.7	1.6502	18258.3	1.80867	18368.7	1.6928	18283.8	1.18944
18142.8	0.01133	18182.9	0.05662	18177.9	0.18174	18153.1	0.43378	18198.5	0.81327	18172.9	1.34643	18248.5	1.65309	18147.9	1.8087	18243.4	1.6907	18168.2	1.18664
18012.4	0.01151	18042.6	0.05742	18057.6	0.18374	18017.5	0.43829	18082.8	0.81876	18047.5	1.35308	18112.7	1.66048	18017.5	1.80534	18107.7	1.69001	18037.7	1.18379
17892.1	0.01167	17912.1	0.05818	17927.3	0.18588	17897.3	0.44242	17962.5	0.82572	17922.1	1.36124	17982.4	1.66768	17897.4	1.80781	17987.4	1.68772	17912.4	1.18102
17756.8	0.01186	17801.8	0.05884	17796.9	0.18829	17772.1	0.44586	17841.9	0.83125	17791.9	1.37117	17867.1	1.67164	17771.9	1.81018	17862	1.68491	17787.3	1.17765
17641.6	0.01203	17671.5	0.05966	17676.5	0.19005	17641.6	0.45019	17716.7	0.83834	17661.5	1.37678	17746.8	1.67391	17646.4	1.80697	17741.8	1.68328	17661.8	1.17443
17501.2	0.01222	17551.3	0.0604	17541.2	0.19246	17521	0.45507	17586.3	0.84461	17536.2	1.38348	17621.4	1.68066	17516.3	1.80976	17606.4	1.68059	17531.4	1.17214
17380.5	0.01239	17425.7	0.0612	17420.7	0.19462	17390.8	0.4597	17461.1	0.8505	17415.6	1.39229	17491	1.68545	17395.6	1.80872	17486	1.67823	17416	1.16975
17245.1	0.0126	17310.2	0.06195	17290.1	0.1969	17250.5	0.46462	17320.5	0.85837	17300.1	1.39662	17350.4	1.69033	17255.3	1.81366	17360.4	1.6766	17295.5	1.16695
17144.7	0.01277	17174.7	0.06284	17154.7	0.19941	17135.1	0.46926	17180.1	0.86525	17159.8	1.40423	17229.9	1.69374	17139.8	1.81268	17220.1	1.67415	17170.2	1.16452
17014	0.01297	17054.3	0.06363	17044.4	0.20139	17009.3	0.47344	17054.6	0.87156	17049.4	1.41255	17129.9	1.69917	17009.2	1.81186	17104.8	1.67212	17054.8	1.16192
16888.6	0.01318	16923.7	0.06451	16903.6	0.20398	16883.7	0.47859	16923.8	0.87969	16913.5	1.41984	16984	1.70455	16883.7	1.81629	16984	1.67059	16909	1.15896
16763.3	0.01338	16803.3	0.06536	16788.2	0.20626	16753.3	0.48325	16813.4	0.88482	16793.3	1.42607	16868.9	1.70778	16753.3	1.81374	16853.4	1.66806	16798.7	1.156
16647.8	0.01357	16672.8	0.06631	16677.9	0.20847	16637.8	0.48739	16683.1	0.89171	16657.9	1.43629	16738.3	1.71149	16622.2	1.81098	16728.4	1.66617	16653.1	1.15277
16511.9	0.01381	16552.3	0.06718	16551.9	0.21094	16512.2	0.49269	16552.4	0.90016	16537.2	1.44339	16617.4	1.71564	16502.3	1.81002	16597.6	1.66302	16542.5	1.15008
16396.9	0.01402	16426.8	0.0681	16421.9	0.21362	16381.9	0.49799	16432	0.9059	16416.9	1.45009	16492	1.71922	16376.8	1.81653	16482	1.6613	16407.1	1.14686
16261.5	0.01426	16306.3	0.06903	16296.5	0.21617	16251.5	0.5028	16316.6	0.91171	16296.5	1.45935	16366.9	1.7268	16246.5	1.8137	16361.8	1.65839	16286.8	1.14396
16141.1	0.01447	16186.2	0.06997	16171.1	0.21884	16131.3	0.50833	16191.4	0.92105	16171.2	1.46619	16241.5	1.73322	16111	1.811	16236.4	1.65566	16146.4	1.14191
16010.8	0.01472	16055.5	0.07095	16065.7	0.22108	15995.8	0.51393	16075.9	0.92677	16045.7	1.47314	16121	1.73854	15995.6	1.80748	16121.1	1.65349	16021	1.13902
15875.3	0.01498	15930.2	0.07199	15935.3	0.22392	15880.4	0.51873	15955.6	0.93315	15905.3	1.4814	15995.7	1.74173	15870.1	1.8115	15985.7	1.65008	15905.6	1.13566
15764.6	0.01521	15804.6	0.073	15814.7	0.22668	15749.8	0.52405	15815	0.94114	15784.7	1.48715	15870.2	1.74596	15744.7	1.81105	15870.4	1.64835	15780	1.13259
15639.2	0.01547	15664.1	0.07422	15684.3	0.22961	15624.3	0.53005	15689.4	0.94857	15649.2	1.49793	15739.5	1.75384	15604.2	1.81088	15734.6	1.64558	15654.6	1.12892
15513.7	0.01574	15553.8	0.07517	15548.9	0.23267	15488.8	0.53629	15569.2	0.95736	15533.8	1.50542	15619.1	1.75681	15488.8	1.81276	15614.3	1.64238	15529.1	1.12594
15393.1	0.016	15418.2	0.07635	15438.3	0.23525	15363.1	0.54137	15443.4	0.96403	15398.1	1.51387	15478.6	1.75962	15358	1.81109	15498.8	1.63883	15403.4	1.12261
15257.7	0.01629	15297.7	0.07744	15297.7	0.23873	15227.7	0.54719	15312.8	0.97124	15267.7	1.52099	15358	1.76202	15237.7	1.80871	15368.1	1.63648	15277.9	1.11989
15142.2	0.01656	15182.3	0.0785	15157.3	0.24214	15117.3	0.55284	15192.6	0.97839	15152.3	1.53028	15217.5	1.76732	15117.2	1.80572	15247.7	1.63329	15142.5	1.11646
15006.6	0.01687	15056.7	0.07968	15041.7	0.24518	14991.6	0.55967	15067	0.98557	15011.5	1.54004	15107.1	1.77101	14976.5	1.80565	15112.2	1.63116	15006.8	1.11346
14891.2	0.01715	14931.2	0.08089	14896.2	0.24893	14856.2	0.56577	14936.5	0.99451	14886.2	1.54705	14981.5	1.7761	14851.1	1.80612	14991.6	1.62859	14896.4	1.11058
14755.7	0.01747	14805.8	0.08209	14770.8	0.2521	14740.8	0.57055	14826.1	1.00309	14765.7	1.55343	14846.1	1.78021	14730.7	1.80766	14866.2	1.62442	14771.1	1.10728
14635.5	0.01778	14670.5	0.08346	14645.5	0.25555	14615.5	0.57689	14700.8	1.01099	14625.4	1.56268	14730.7	1.78455	14595.4	1.80676	14735.7	1.62062	14640.8	1.10446
14510.1	0.0181	14550.2	0.08466	14535.1	0.25878	14485.2	0.58336	14575.4	1.01916	14515.1	1.56885	14600.3	1.78813	14464.9	1.80409	14610.5	1.61777	14505.4	1.10074
14379.6	0.01845	14414.6	0.08607	14399.6	0.26215	14359.7	0.59065	14445	1.0276	14399.7	1.57943	14460	1.79078	14349.6	1.80179	14475	1.61412	14399.9	1.09778
14254	0.01879	14294	0.0874	14279	0.26552	14224	0.59753	14309.3	1.03697	14264	1.58508	14344.5	1.79526	14229	1.80081	14359.6	1.6078	14269.3	1.09471
14123.6	0.01914	14163.6	0.08885	14148.6	0.26965	14103.6	0.60378	14198.9	1.04405	14143.6	1.59436	14223.9	1.79906	14083.6	1.80018	14229	1.60915	14163.9	1.09041
13993.1	0.01951	14043.1	0.09018	14023.2	0.27335	13983.2	0.61034	14068.5	1.05291	14018.2	1.60066	14108.5	1.80199	13943	1.79913	14108.5	1.59988	14033.5	1.08722
13872.4	0.01988	13912.5	0.09163	13887.5	0.27729	13862.5	0.61698	13932.9	1.0616	13892.4	1.60775	13973	1.80572	13812.2	1.79729	13983.1	1.60217	13907.9	1.08525
13752.1	0.02023	13777.1	0.09329	13741.9	0.28172	13732.1	0.62418	13827.4	1.06927	13767.1	1.61832	13857.5	1.80644	13686.8	1.79559	13842.3	1.59553	13797.5	1.08169
13626.6	0.02062	13656.6	0.09473	13641.7	0.28501	13606.7	0.63124	13692	1.07837	13626.5	1.62635	13721.9	1.81214	13566.5	1.79903	13717.1	1.59562	13667	1.07849
13500.9	0.02101	13521	0.09642	13501	0.28935	13466	0.63896	13576.6	1.08612	13516	1.63188	13596.5	1.81651	13450.9	1.79603	13586.5	1.59005	13541.5	1.07434
13375.5	0.02143	13410.5	0.09779	13390.5	0.29295	13350.6	0.64577	13450.9	1.09491	13380.6	1.64299	13491	1.81951	13310.3	1.79374	13455.9	1.58687	13410.9	1.07147
13240.1	0.02186	13285.2	0.0994	13260.1	0.29729	13230.1	0.65285	13325.5	1.10431	13245.1	1.65074	13360.5	1.8233	13195	1.79004	13340.5	1.58309	13275.4	1.06769
13124.8	0.02227	13159.8	0.10108	13144.8	0.30161	13099.9	0.66078	13205	1.11237	13124.8	1.6573	13235.1	1.82629	13064.7	1.78697	13215.1	1.57707	13160	1.06426
12994.4	0.02273	13039.5	0.10278	13034.4	0.30531	12969.4	0.66832	13079.8	1.12143	12999.4	1.66337	13104.8	1.82743	12929.3	1.78464	13099.8	1.57336	13029.8	1.06012
12869	0.02319	12909.1	0.10453	12894	0.31028	12849.1	0.6758	12944.4	1.13016	12868.9	1.67468	12974.3	1.82748	12803.8	1.78279	12974.4	1.57086	12909.4	1.05631
12748.3	0.02365	12788.6	0.10629	12778.5	0.31434	12723.4	0.68358	12829	1.14001	12748.3	1.68189	12853.9	1.83095	12688.3	1.77964	12853.9	1.56389	12773.8	1.05316
12622.9	0.02413	12657.9	0.10823	12652.9	0.319	12592.9	0.69271	12693.3	1.15082	12622.9	1.68933	12713.3	1.83644	12562.7	1.77708	12728.3	1.55702	12658.3	1.04943
12487.5	0.02467	12527.5	0.11015	12522.5	0.32399	12462.5	0.70118	12572.8	1.15885	12492.5	1.69648	12602.9	1.83998	12427.3	1.77565	12587.8	1.55304	12522.9	1.04576
12367.1	0.02516	12407.1	0.11204	12402.1	0.32878	12332	0.70998	12442.4	1.17125	12367	1.70255	12472.5	1.84289	12311.9	1.77169	12447.4	1.55259	12407.5	1.04191
12251.7	0.02565	12286.6	0.11393	12276.8	0.33374	12206.6	0.71916	12322	1.18042	12231.5	1.71009	12341.8	1.83939	12171.4	1.76684	12322	1.55062	12271.9	1.0386
12126.4	0.02614	12166.3	0.11591	12151.2	0.33898	12071.2	0.72871	12196.6	1.18516	12116.2	1.72153	12216.6	1.84369	12056	1.76482	12201.5	1.54226	12151.6	1.03497
11995.7	0.02675	12035.8	0.11809	12015.9	0.3448	11955.6	0.73711	12061.1	1.19883	11980.5	1.73054	12091.1	1.84758	11925.4	1.76065	12071.1	1.53335	12021.2	1.03109
11870.1	0.02735	11915.3	0.12004	11880.1	0.35035	11815	0.74642	11945.6	1.20849	11860.1	1.73604	11965.4	1.84785	11805	1.75759	11950.4	1.53228	11890.5	1.02704
11729.8	0.02803	11784.8	0.12197	11769.9	0.35518	11704.8	0.75458	11825.1	1.21814	11739.8	1.7443	11830	1.85269	11679.6	1.75451	11820	1.52942	11775.1	1.02319
11619.4	0.02857	11659.3	0.12459	11629.3	0.36132	11564.5	0.76535	11689.7	1.23021	11619.4	1.75283	11704.7	1.85601	11544.3	1.75114	11689.6	1.52032	11639.7	1.01918
11489	0.02921	11534.1	0.12709	11519.2	0.36628	11439	0.77525	11574.4	1.24009	11489	1.75787	11584.4	1.85228	11423.9	1.74714	11574.4	1.51232	11519.4	1.01565
11358.7	0.02991	11413.6	0.12937	11393.8	0.37212	11328.7	0.78372	11443.9	1.24798	11373.7	1.76402	11444	1.85595	11293.5	1.74453	11438.9	1.51304	11404	1.01244
11243.2	0.03053	11293.4	0.13188	11263.2	0.37936	11203	0.79355	11323.7	1.25971	11248.3	1.77161	11333.6	1.85717	11172.9	1.74222	11318.6	1.50947	11278.6	1.00798
11127.6	0.03128	11167.8	0.13436	11132.5	0.38479	11072.6	0.8016	11183	1.27198	11122.6	1.77992	11192.9	1.8595	11032.4	1.74043	11193	1.50083	11158	1.00547
10992.3	0.03197	11032.2	0.13743	10997.2	0.3904	10952.3	0.81251	11067.5	1.28174	10997.2	1.78841	11082.5	1.86081	10922	1.73449	11067.5	1.4928	11022.6	1.00132
10871.9	0.03266	10911.9	0.14025	10881.9	0.39794	10831.6	0.82239	10932.2	1.29465	10866.7	1.79155	10952.1	1.86009	10781.2	1.72952	10927.1	1.49216	10912.2	0.99747
10761	0.03334	10786.1	0.14261	10740.9	0.40579	10695.9	0.83379	10806.4	1.30284	10746	1.79734	10836.6	1.86228	10665.8	1.72159	10801.3	1.48927	10781.5	0.9934
10620.7	0.03421	10660.6	0.14558	10620.5	0.41227	10565.6	0.84377	10680.9	1.31224	10610.6	1.80522	10710.9	1.86367	10540.5	1.71979	10675.8	1.48082	10645.9	0.98926
10505.2	0.03497	10535.3	0.14845	10500.1	0.41827	10445.1	0.85607	10545.5	1.3255	10490.2	1.81134	10570.5	1.86295	10404.7	1.71821	10550.4	1.47271	10525.5	0.9854
10374.6	0.03584	10409.5	0.15151	10369.5	0.42603	10319.4	0.86619	10429.9	1.3342	10374.6	1.81868	10450	1.86418	10289.3	1.71484	10434.9	1.46535	10400	0.98071
10244.1	0.03673	10284.1	0.15457	10239.1	0.43365	10179.1	0.87918	10309.5	1.34458	10254.2	1.82533	10329.5	1.86245	10158.9	1.71152	10319.4	1.46834	10274.5	0.97688
10123.8	0.03761	10163.8	0.15761	10133.7	0.44028	10068.8	0.88783	10189.1	1.35712	10123.7	1.83473	10194	1.86417	10038.7	1.7057	10194.1	1.46048	10134.1	0.97223
9988.52	0.03861	10033.5	0.1614	10008.4	0.44824	9938.38	0.90004	10068.7	1.367	9993.48	1.83927	10073.6	1.86281	9908.2	1.69407	10073.6	1.45357	10023.9	0.96859
9873.1	0.03953	9913.08	0.16461	9888.06	0.45805	9813.07	0.9148	9938.44	1.3776	9872.96	1.84742	9948.36	1.86273	9772.85	1.6904	9933.25	1.44482	9883.34	0.96382
9737.67	0.0406	9777.69	0.16843	9762.64	0.46454	9682.56	0.92658	9812.98	1.38844	9747.7	1.85412	9812.99	1.86099	9652.17	1.68645	9822.97	1.438	9773.09	0.96029
9617	0.04161	9657.06	0.17202	9637.01	0.47257	9561.99	0.93815	9692.59	1.40037	9606.94	1.85883	9692.49	1.86069	9521.78	1.68309	9687.5	1.42904	9632.28	0.9562
9481.56	0.04277	9531.63	0.17569	9511.61	0.4804	9431.47	0.9504	9561.95	1.4127	9481.54	1.8642	9566.86	1.85714	9401.45	1.67608	9561.86	1.4277	9516.98	0.95191
9371.22	0.04376	9406.17	0.17961	9371.17	0.49073	9296.02	0.96532	9436.61	1.42457	9356.11	1.87133	9441.44	1.85729	9275.96	1.66352	9436.49	1.42465	9376.51	0.9477
9235.7	0.045	9285.74	0.18343	9250.71	0.49904	9165.54	0.97722	9306.14	1.43479	9230.7	1.87635	9295.99	1.85483	9145.44	1.65979	9306.11	1.4164	9250.98	0.94325
9125.38	0.04607	9165.35	0.18747	9120.28	0.50851	9045.24	0.99117	9180.63	1.44527	9115.35	1.88233	9180.53	1.85434	9020.14	1.65575	9190.6	1.40818	9125.59	0.93853
8999.94	0.04731	9045.04	0.19167	8994.88	0.5173	8919.84	1.00282	9055.28	1.4576	8984.85	1.88057	9055.19	1.84925	8899.54	1.65065	9055.13	1.39905	9000.3	0.93399
8869.26	0.04864	8914.53	0.19604	8864.18	0.52829	8799.16	1.01734	8919.78	1.47001	8854.16	1.88914	8929.71	1.84814	8764.05	1.64671	8934.85	1.3911	8884.63	0.93005
8738.77	0.05004	8788.85	0.20067	8738.76	0.538	8673.82	1.02813	8814.25	1.48034	8733.78	1.89159	8794.05	1.84615	8653.68	1.6413	8804.14	1.38255	8749.13	0.92539
8618.4	0.05139	8658.54	0.20558	8623.51	0.54743	8548.29	1.04304	8683.99	1.49189	8603.26	1.89963	8673.63	1.84575	8533.2	1.6305	8678.69	1.37631	8628.86	0.92148
8493.22	0.05286	8527.98	0.21094	8493.08	0.55744	8403.04	1.05917	8563.32	1.49812	8493.18	1.89429	8543.21	1.83897	8402.92	1.62063	8568.34	1.37525	8488.4	0.91716
8362.8	0.05446	8402.79	0.21605	8377.77	0.56734	8292.67	1.07266	8427.99	1.51219	8367.82	1.9034	8422.96	1.83781	8282.67	1.61604	8433.08	1.37306	8383.08	0.91244
8237.35	0.05606	8277.4	0.22109	8242.25	0.58009	8157.12	1.08512	8307.67	1.52087	8247.36	1.90699	8282.51	1.83734	8142.02	1.61183	8307.66	1.36539	8262.7	0.90707
8106.78	0.05773	8141.92	0.22722	8106.52	0.59311	8036.24	1.09924	8177.28	1.53418	8126.85	1.90742	8167.16	1.83135	8021.43	1.59769	8187.26	1.35812	8147.45	0.90321
7981.22	0.05946	8021.26	0.23278	7981.12	0.60464	7916.21	1.11706	8056.74	1.54707	7996.31	1.91688	8051.48	1.82764	7891.07	1.59475	8061.61	1.35044	8021.68	0.89782
7860.86	0.06118	7890.89	0.23863	7855.83	0.61669	7800.74	1.13162	7931.28	1.55609	7860.87	1.91584	7926.1	1.82118	7775.28	1.58149	7921.09	1.34226	7886.28	0.89313
7735.27	0.06302	7760.47	0.24522	7730.01	0.62875	7649.83	1.15165	7790.7	1.56988	7740.42	1.92019	7800.71	1.8184	7644.89	1.577	7805.76	1.3343	7755.64	0.88887
7609.64	0.06501	7644.73	0.25079	7604.36	0.64145	7534.41	1.16291	7670.05	1.57682	7614.72	1.91734	7675.21	1.81307	7514.44	1.56735	7669.88	1.32637	7654.97	0.88537
7484.31	0.06703	7504.26	0.25873	7469.18	0.65557	7414.13	1.17949	7544.61	1.59166	7484.35	1.92426	7539.52	1.80722	7394.11	1.55992	7554.53	1.31886	7529.74	0.87999
7343.64	0.06942	7378.82	0.26518	7353.68	0.66775	7273.49	1.19572	7419.18	1.6003	7374.03	1.91725	7419.06	1.80144	7268.42	1.5555	7414.15	1.30938	7394.22	0.87466
7218.1	0.0717	7258.19	0.27251	7218.08	0.68353	7158	1.21066	7303.56	1.61155	7238.23	1.92333	7288.43	1.79287	7138.03	1.54251	7293.38	1.30242	7273.75	0.87031
7092.82	0.07404	7137.75	0.27938	7107.77	0.69459	7027.61	1.22606	7178.23	1.61931	7122.86	1.92627	7163.06	1.79092	7017.69	1.5376	7173.08	1.29477	7138.13	0.86527
6967.36	0.07647	7017.44	0.28692	6976.91	0.71125	6907.39	1.24292	7047.73	1.63257	6997.35	1.92025	7037.65	1.7853	6887.44	1.52417	7037.65	1.2855	7023.06	0.86037
6852.01	0.07885	6897.15	0.29422	6852.18	0.72711	6781.99	1.26133	6917.42	1.6381	6872.15	1.92083	6912.46	1.77384	6757.07	1.51935	6922.4	1.27738	6892.63	0.85555
6721.66	0.08161	6756.71	0.30386	6716.54	0.74395	6646.48	1.27799	6797.04	1.64821	6741.81	1.91887	6776.9	1.76559	6636.47	1.50579	6781.84	1.26865	6761.82	0.85042
6586.24	0.08469	6641.33	0.31216	6601.01	0.75857	6530.83	1.2946	6671.49	1.65447	6601.3	1.92393	6656.51	1.75852	6505.95	1.49854	6661.65	1.26012	6641.62	0.84468
6475.66	0.0874	6520.7	0.31981	6460.35	0.7756	6400.66	1.31001	6546.08	1.66246	6490.6	1.91527	6530.94	1.75413	6375.28	1.48295	6510.9	1.2454	6516.08	0.83969
6325.16	0.09164	6390.26	0.32746	6345.15	0.79209	6259.97	1.32759	6415.43	1.67005	6350.3	1.91461	6395.42	1.74525	6254.83	1.47702	6405.35	1.24505	6380.41	0.83426
6204.6	0.0945	6269.8	0.34002	6214.69	0.81016	6134.36	1.34683	6280.08	1.67754	6239.87	1.90842	6269.86	1.73693	6129.31	1.46715	6280.14	1.2326	6265.15	0.82949
6074.04	0.09742	6144.12	0.34992	6084.18	0.82809	6013.98	1.36257	6164.65	1.68906	6104.44	1.90523	6144.4	1.72646	5993.92	1.45774	6154.31	1.22536	6129.43	0.82428
5963.65	0.1006	6023.73	0.36014	5953.5	0.84805	5883.69	1.37964	6029.01	1.6975	5983.79	1.89966	6023.86	1.71674	5873.41	1.44574	6024.05	1.21807	6014.07	0.81888
5838.19	0.10509	5893.27	0.37149	5833.06	0.86518	5762.86	1.39546	5908.59	1.70321	5848.32	1.89384	5898.49	1.70729	5748.03	1.43501	5888.37	1.20561	5883.75	0.81433
5697.35	0.10976	5767.59	0.38314	5702.61	0.88626	5637.4	1.41203	5793.12	1.7076	5717.68	1.89323	5782.92	1.69565	5627.34	1.42892	5757.82	1.19635	5758.03	0.80867
5577.07	0.11399	5652.19	0.39463	5576.99	0.90469	5496.56	1.43233	5672.62	1.71212	5587.16	1.88989	5647.34	1.68422	5501.91	1.4139	5647.31	1.18448	5622.45	0.80227
5446.6	0.11873	5516.74	0.40828	5461.67	0.92457	5381.52	1.44568	5537	1.71783	5466.65	1.88252	5521.79	1.67176	5376.2	1.40725	5501.77	1.17636	5502.02	0.79675
5316.15	0.12387	5391.18	0.42188	5336.15	0.94492	5256.02	1.46504	5416.59	1.72221	5351.35	1.87316	5401.53	1.66013	5250.94	1.38909	5381.46	1.17027	5371.6	0.79095
5200.71	0.12879	5255.72	0.436	5220.66	0.96121	5130.52	1.47984	5296.1	1.72848	5235.87	1.86443	5276.03	1.6488	5135.45	1.38033	5251.03	1.15889	5246.1	0.78505
5060.21	0.13506	5140.3	0.44955	5095.15	0.97755	4989.72	1.4976	5170.72	1.73443	5105.34	1.85471	5145.57	1.63603	4994.65	1.36363	5120.42	1.14744	5105.5	0.77975
4939.37	0.14038	5014.64	0.4663	4954.28	1.0104	4889.19	1.50753	5029.91	1.73872	4979.61	1.84333	5019.76	1.62303	4884.18	1.35554	5004.95	1.14028	4984.74	0.77426
4818.82	0.14655	4889.04	0.48196	4843.9	1.03048	4763.66	1.52287	4914.35	1.73855	4849.16	1.83301	4904.08	1.61701	4753.56	1.33993	4879.1	1.12602	4844.16	0.7682
4698.1	0.15261	4758.26	0.49932	4703.47	1.05653	4627.95	1.53942	4773.75	1.73925	4708.38	1.82121	4778.7	1.60368	4617.83	1.33304	4758.62	1.11914	4728.65	0.7623
4562.51	0.16036	4637.81	0.51525	4587.47	1.07707	4502.32	1.55715	4668.35	1.73806	4597.57	1.80931	4653.25	1.58954	4502.19	1.3179	4627.8	1.10979	4607.88	0.75712
4446.94	0.1671	4512.03	0.53428	4456.88	1.10152	4376.77	1.56977	4542.45	1.7342	4462.1	1.79567	4527.28	1.57368	4366.7	1.30257	4487.16	1.09818	4492.38	0.75079
4316.34	0.17561	4371.21	0.55554	4326.31	1.12681	4251.13	1.58002	4422	1.73536	4351.6	1.7821	4396.74	1.558	4251.03	1.28878	4371.74	1.08636	4356.81	0.74477
4195.81	0.18395	4255.94	0.5737	4205.65	1.15018	4115.45	1.59838	4301.44	1.73527	4215.83	1.76685	4266.17	1.54151	4115.41	1.27351	4240.95	1.07201	4241.17	0.73848
4065.12	0.19382	4135.12	0.59363	4060.07	1.17969	3984.88	1.61184	4165.68	1.7294	4095.38	1.76124	4145.39	1.52648	3999.98	1.25976	4110.38	1.06305	4100.49	0.73189
3944.66	0.20322	4014.83	0.61469	3939.5	1.20434	3869.56	1.6208	4040.19	1.72629	3969.78	1.74468	4019.98	1.51098	3869.49	1.24602	3989.84	1.04871	3980.14	0.7259
3814.42	0.21451	3894.32	0.63639	3809.2	1.22829	3729	1.63111	3914.61	1.71815	3839.47	1.72725	3894.52	1.49527	3743.93	1.23469	3864.4	1.04391	3844.63	0.71996
3688.8	0.22676	3753.89	0.66345	3688.59	1.25363	3618.73	1.63559	3799.28	1.70927	3713.89	1.71214	3769.11	1.47646	3603.44	1.22301	3733.99	1.02918	3734.15	0.71416
3563.2	0.23767	3638.26	0.68784	3568.11	1.27701	3477.83	1.64469	3658.76	1.70405	3583.35	1.69428	3643.55	1.45972	3492.89	1.20799	3608.47	1.01988	3598.58	0.7118
3427.42	0.25205	3512.78	0.71662	3437.43	1.3033	3352.16	1.64836	3548.2	1.69492	3462.65	1.66603	3507.95	1.44551	3352.12	1.18979	3477.73	1.01077	3483.02	0.70366
3296.91	0.26509	3377.01	0.74654	3311.79	1.32721	3216.73	1.64943	3422.55	1.68221	3337.02	1.64913	3387.17	1.42553	3231.64	1.17172	3367.09	0.99469	3357.31	0.69568
3181.35	0.27878	3256.55	0.77196	3186.25	1.35044	3090.96	1.64953	3291.98	1.67307	3211.53	1.62835	3246.61	1.40632	3095.93	1.15443	3246.66	0.98708	3221.78	0.69042
3050.58	0.29893	3115.91	0.80565	3050.43	1.37453	2980.33	1.65043	3166.4	1.65982	3075.76	1.60692	3126.2	1.38386	2985.26	1.13837	3126.2	0.97031	3085.93	0.68298
2914.91	0.31935	3005.26	0.82547	2929.96	1.39908	2844.87	1.64294	3035.58	1.64554	2955.18	1.58344	3000.32	1.3628	2859.78	1.12277	3000.42	0.96173	2975.44	0.67566
2784.37	0.33957	2879.69	0.8576	2804.43	1.41907	2724.32	1.63922	2915.1	1.62828	2829.63	1.55984	2874.77	1.34322	2754.31	1.1049	2869.78	0.94385	2844.87	0.67102
2673.72	0.3592	2744	0.90018	2683.7	1.43767	2598.55	1.62756	2789.59	1.6183	2698.88	1.53486	2759.25	1.32496	2613.54	1.08745	2744.27	0.93662	2719.29	0.66353
2533.1	0.38529	2633.37	0.93258	2553.08	1.45631	2478	1.61926	2658.78	1.59785	2578.36	1.50933	2633.54	1.29921	2493.02	1.06878	2618.51	0.92693	2583.56	0.65527
2417.62	0.40889	2502.95	0.96987	2412.5	1.47575	2352.47	1.60878	2543.27	1.57666	2452.84	1.48146	2508.01	1.27842	2367.48	1.0505	2498.06	0.91027	2468.1	0.64995
2282.18	0.43874	2377.23	1.00472	2292.07	1.48555	2232.09	1.59907	2417.77	1.55292	2307.43	1.44826	2377.55	1.25368	2232.03	1.03838	2367.36	0.8992	2337.49	0.64439
2151.61	0.46925	2262.03	1.0354	2161.66	1.49764	2106.59	1.58687	2297.5	1.52433	2191.85	1.4186	2242.04	1.23576	2121.59	1.02088	2237.06	0.88182	2197.1	0.63505
2031.11	0.50149	2131.44	1.0731	2041.12	1.49159	1976.06	1.56009	2176.9	1.49025	2056.36	1.38731	2126.51	1.20347	1985.99	1.0002	2111.5	0.87132	2071.51	0.63164
1910.38	0.53373	2015.96	1.10201	1910.38	1.49001	1855.32	1.5346	2051.38	1.4719	1935.64	1.35948	1990.92	1.17447	1865.32	0.99053	1990.93	0.85242	1951	0.62417
1779.83	0.57277	1880.23	1.12806	1779.84	1.49067	1729.75	1.50895	1925.72	1.43507	1805.08	1.34031	1870.29	1.15351	1729.73	0.96487	1865.3	0.84092	1825.23	0.61524
1659.36	0.61159	1749.58	1.1672	1659.26	1.48855	1579.09	1.4803	1800.06	1.40048	1684.53	1.29324	1744.67	1.12881	1609.17	0.93994	1724.66	0.82244	1694.67	0.60839
1538.59	0.64752	1634.16	1.19179	1533.53	1.4764	1468.36	1.44245	1659.51	1.37386	1559.01	1.25571	1614.2	1.10261	1483.45	0.92457	1599.14	0.80603	1569.22	0.60377
1402.94	0.68241	1508.35	1.20336	1392.85	1.46272	1342.83	1.40226	1543.78	1.34227	1418.08	1.22455	1488.39	1.08242	1352.81	0.90471	1483.33	0.79715	1443.39	0.5959
1287.44	0.73687	1377.78	1.22416	1277.38	1.42958	1212.21	1.36215	1423.16	1.30422	1307.62	1.2019	1362.79	1.05488	1227.15	0.87396	1347.78	0.78115	1332.87	0.58918
1146.6	0.79093	1257.19	1.23743	1141.56	1.38478	1091.53	1.30463	1292.66	1.2613	1182.09	1.15142	1237.3	1.02458	1091.42	0.85659	1242.32	0.76883	1197.25	0.58418
1031.02	0.82892	1141.62	1.25903	1031.01	1.34198	955.918	1.25715	1172.01	1.20889	1056.22	1.11223	1111.49	0.99211	980.914	0.83796	1106.52	0.74769	1076.6	0.57869
895.451	0.85884	1015.9	1.23283	905.522	1.29119	835.344	1.18232	1051.32	1.16824	930.702	1.06911	970.798	0.95699	845.28	0.81481	985.918	0.73951	935.81	0.57365
779.967	0.88155	885.28	1.21842	779.884	1.23237	704.919	1.13252	925.751	1.13659	795.059	1.02027	855.318	0.9225	724.912	0.79061	860.302	0.73385	810.314	0.56832
639.485	0.88766	759.913	1.19938	644.458	1.17928	569.292	1.06753	795.193	1.08828	679.743	0.98537	714.841	0.89125	589.241	0.77934	734.963	0.71947	679.86	0.56444
524.001	0.8796	634.349	1.15354	523.935	1.08406	453.733	0.97464	669.732	1.02835	549.199	0.93685	599.319	0.84887	463.75	0.75384	604.335	0.70098	569.399	0.56057
398.423	0.8433	498.719	1.09128	388.215	1.00505	318.024	0.90173	544.19	0.97154	418.598	0.88537	458.651	0.82421	333.025	0.72653	473.865	0.68471	433.775	0.55652
252.587	0.75912	383.082	0.97297	272.66	0.90215	187.464	0.78684	418.661	0.90969	297.856	0.83335	342.963	0.80279	212.447	0.71135	353.126	0.68049	318.056	0.55404
142.113	0.63788	257.476	0.86077	147.04	0.76944	61.809	0.735	292.968	0.8512	157.187	0.78947	222.44	0.76549	76.851	0.70705	227.486	0.66516	182.539	0.55201
6.564	0.50758	121.951	0.71796	21.552	0.66724	-58.625	0.73468	152.214	0.76578	41.701	0.77318	96.895	0.75005	-38.705	0.70069	106.989	0.66431	61.986	0.55119
-109.016	0.58941	-13.676	0.57878	-109.138	0.72519	-189.261	0.78771	36.784	0.73682	-83.826	0.77488	-18.62	0.75314	-154.155	0.7088	-18.574	0.66082	-68.606	0.55124
-239.5	0.7512	-129.289	0.72549	-239.557	0.87311	-304.706	0.89448	-103.877	0.74382	-219.358	0.80534	-139.185	0.75291	-299.669	0.7219	-144.033	0.66465	-189.114	0.55208
-375.14	0.82991	-249.634	0.85403	-360.098	0.98505	-450.524	0.97237	-229.337	0.81548	-339.802	0.85141	-259.569	0.77586	-425.501	0.74478	-284.734	0.66947	-314.659	0.55396
-490.848	0.87326	-375.215	0.965	-500.97	1.06751	-566.064	1.06584	-359.99	0.88295	-465.676	0.90682	-385.235	0.81085	-541.008	0.77099	-400.379	0.68417	-445.352	0.55681
-636.373	0.88734	-491.016	1.08497	-611.35	1.15429	-701.546	1.13079	-475.635	0.94148	-596.115	0.95369	-520.95	0.83938	-681.547	0.78618	-536.002	0.69029	-570.955	0.56061
-756.893	0.88522	-631.485	1.15269	-726.904	1.21691	-836.932	1.1831	-606.117	0.99825	-731.765	1.00084	-641.424	0.85954	-796.916	0.80511	-651.434	0.70873	-701.407	0.56507
-887.33	0.86005	-731.92	1.18774	-857.236	1.26758	-947.411	1.25395	-716.569	1.0498	-867.12	1.04626	-766.891	0.90549	-917.313	0.82801	-781.807	0.72484	-811.78	0.5684
-1002.65	0.83863	-857.225	1.21521	-977.678	1.3236	-1087.97	1.30284	-856.965	1.11018	-987.648	1.08921	-902.365	0.9355	-1052.81	0.85118	-917.35	0.73776	-932.201	0.57353
-1143.31	0.79204	-992.796	1.23005	-1118.25	1.37292	-1198.56	1.3568	-967.507	1.1541	-1113.05	1.13064	-1012.73	0.96871	-1183.62	0.86652	-1032.77	0.74115	-1052.64	0.57769
-1248.96	0.75194	-1113.33	1.25871	-1233.92	1.41809	-1334.23	1.39981	-1092.96	1.17793	-1243.97	1.17536	-1153.33	1.00269	-1299.2	0.89213	-1158.37	0.75612	-1178.4	0.58331
-1384.52	0.68546	-1249.05	1.23784	-1354.49	1.45216	-1444.54	1.4344	-1228.79	1.23318	-1359.31	1.21396	-1279.11	1.03481	-1429.63	0.91629	-1289.15	0.77438	-1303.96	0.58821
-1499.95	0.65624	-1364.53	1.22599	-1484.97	1.47319	-1570.51	1.47802	-1349.26	1.28145	-1484.96	1.24007	-1404.57	1.06488	-1555.51	0.93345	-1424.69	0.78969	-1424.4	0.59429
-1630.89	0.62146	-1490.15	1.20562	-1610.8	1.48505	-1696.13	1.50263	-1474.76	1.32143	-1620.75	1.26909	-1545.32	1.0911	-1681.03	0.95438	-1535.16	0.80172	-1545.01	0.60312
-1756.3	0.57984	-1620.95	1.19453	-1736.4	1.49186	-1821.55	1.52844	-1615.7	1.36083	-1731.29	1.3165	-1661.07	1.11293	-1806.53	0.98167	-1676.06	0.81575	-1670.78	0.60696
-1891.99	0.53912	-1751.44	1.16669	-1876.94	1.48988	-1952.28	1.55549	-1726.18	1.39144	-1856.76	1.34818	-1791.62	1.13748	-1942.24	0.99503	-1796.42	0.83233	-1806.29	0.61404
-2007.64	0.50784	-1861.91	1.13125	-2002.67	1.48994	-2072.85	1.57908	-1841.66	1.40622	-1987.54	1.37092	-1907	1.16069	-2057.88	1.01189	-1937.2	0.84688	-1926.91	0.62254
-2148.23	0.46989	-1992.63	1.10741	-2138.21	1.4983	-2203.27	1.59771	-1967.33	1.45146	-2108.11	1.39866	-2047.82	1.1833	-2188.29	1.03171	-2047.78	0.8614	-2052.68	0.63124
-2258.67	0.44445	-2118.22	1.07715	-2258.7	1.48792	-2328.69	1.60761	-2102.97	1.47994	-2248.66	1.4331	-2168.28	1.21743	-2323.76	1.04639	-2173.28	0.87772	-2178.1	0.63387
-2384.09	0.41589	-2243.74	1.04035	-2394.08	1.47776	-2454.18	1.61522	-2223.39	1.49981	-2368.88	1.46177	-2288.77	1.24287	-2454.3	1.06284	-2303.78	0.88876	-2303.68	0.64213
-2514.59	0.38901	-2369.09	1.00697	-2509.58	1.4622	-2594.76	1.62739	-2348.8	1.53913	-2489.4	1.49044	-2414.2	1.25819	-2574.67	1.08172	-2429.16	0.90653	-2439.01	0.64943
-2635.06	0.36612	-2499.65	0.97086	-2635.06	1.44526	-2705.29	1.63855	-2474.28	1.56438	-2614.87	1.51782	-2544.67	1.28666	-2695.13	1.09771	-2554.65	0.91642	-2559.37	0.65368
-2780.94	0.34008	-2620.1	0.93645	-2775.96	1.42296	-2851.06	1.643	-2609.78	1.58888	-2750.72	1.54414	-2675.21	1.30602	-2821.03	1.11635	-2680.23	0.93345	-2685	0.66123
-2896.49	0.32212	-2745.88	0.89971	-2891.52	1.40541	-2961.55	1.65026	-2730.57	1.60962	-2871.22	1.56807	-2795.96	1.33292	-2951.54	1.13407	-2795.87	0.93942	-2825.88	0.67041
-3036.99	0.30082	-2876.36	0.85399	-3016.96	1.38105	-3107.22	1.64892	-2866.07	1.62381	-2996.77	1.59139	-2916.4	1.34806	-3077.14	1.15179	-2911.34	0.94839	-2936.31	0.67353
-3147.5	0.28589	-3007.03	0.82525	-3142.6	1.35934	-3222.82	1.64948	-2981.61	1.63887	-3122.36	1.61559	-3036.99	1.36911	-3202.74	1.16744	-3037	0.96566	-3061.83	0.68132
-3288.13	0.26585	-3127.54	0.80357	-3278.26	1.33282	-3343.27	1.64867	-3122.22	1.65426	-3248	1.63378	-3152.54	1.38866	-3308.11	1.18378	-3162.5	0.97413	-3202.56	0.68984
-3403.76	0.25454	-3253.21	0.77288	-3398.76	1.31133	-3473.95	1.64471	-3237.91	1.66957	-3373.57	1.65381	-3278.13	1.41127	-3433.92	1.20059	-3283.14	0.99055	-3318.07	0.69339
-3539.66	0.23995	-3383.74	0.74521	-3539.8	1.28212	-3589.82	1.63775	-3358.38	1.67622	-3509.53	1.67678	-3408.88	1.42905	-3559.68	1.21716	-3403.67	0.99912	-3443.73	0.70075
-3655.29	0.22968	-3509.65	0.71735	-3650.36	1.26234	-3710.41	1.63179	-3479.16	1.6881	-3630.18	1.70162	-3529.71	1.44844	-3695.46	1.23223	-3544.74	1.01671	-3584.74	0.71148
-3780.93	0.2185	-3645.32	0.68645	-3765.93	1.23625	-3841.14	1.62317	-3599.91	1.70008	-3770.85	1.71907	-3655.4	1.46091	-3816.17	1.23968	-3660.3	1.02218	-3710.31	0.7132
-3921.57	0.20508	-3755.91	0.66296	-3891.45	1.21358	-3966.74	1.61337	-3750.76	1.70593	-3891.38	1.7336	-3791.1	1.47924	-3941.54	1.25376	-3790.94	1.03743	-3831	0.71925
-4047.2	0.19523	-3881.46	0.63897	-4017.18	1.18857	-4092.35	1.60187	-3866.24	1.71537	-4017.04	1.75171	-3911.53	1.49784	-4067.34	1.26786	-3906.48	1.04547	-3971.5	0.72552
-4182.83	0.18492	-4007.18	0.61617	-4147.8	1.16169	-4233.05	1.58133	-3991.9	1.72299	-4157.77	1.76327	-4057.34	1.51548	-4192.9	1.28182	-4037.13	1.05321	-4077.08	0.73069
-4303.75	0.17647	-4137.85	0.59301	-4268.6	1.13813	-4343.86	1.57223	-4117.42	1.72837	-4268.46	1.77395	-4172.89	1.5298	-4318.85	1.29731	-4172.81	1.06862	-4212.82	0.73708
-4424.42	0.16843	-4258.62	0.57328	-4404.38	1.11139	-4479.58	1.56076	-4253.27	1.73314	-4404.23	1.78841	-4313.82	1.54727	-4454.53	1.31215	-4288.6	1.07696	-4328.64	0.74341
-4549.97	0.16112	-4384.36	0.55362	-4524.9	1.08915	-4605.13	1.5424	-4369.03	1.7359	-4519.83	1.8021	-4429.47	1.56209	-4590.15	1.33006	-4419.35	1.08984	-4444.31	0.74847
-4676.07	0.15374	-4530.06	0.53143	-4660.94	1.06372	-4736.2	1.52623	-4509.71	1.73378	-4650.72	1.81512	-4555.11	1.57711	-4701	1.33594	-4550.02	1.10512	-4569.88	0.7551
-4796.65	0.14776	-4650.99	0.51349	-4776.67	1.04306	-4861.88	1.511	-4635.39	1.73804	-4781.67	1.82668	-4691.12	1.59353	-4841.75	1.3517	-4670.96	1.1126	-4695.85	0.7609
-4922.22	0.14117	-4776.7	0.49678	-4912.22	1.0184	-4997.51	1.49647	-4751.25	1.73895	-4897.09	1.8376	-4811.8	1.60744	-4967.47	1.36055	-4781.51	1.12076	-4816.46	0.76679
-5043.11	0.13582	-4882.21	0.4829	-5058.35	0.98256	-5113.44	1.48189	-4866.9	1.73857	-5032.88	1.84772	-4937.31	1.61874	-5083.23	1.37617	-4922.24	1.13054	-4942.04	0.7725
-5178.71	0.12977	-5007.8	0.46721	-5183.95	0.96543	-5238.96	1.46773	-4992.52	1.73926	-5153.64	1.8584	-5063.25	1.62749	-5218.91	1.38473	-5038.02	1.14254	-5073.02	0.77839
-5314.44	0.12396	-5143.74	0.44914	-5299.36	0.95098	-5374.66	1.44644	-5123.42	1.73571	-5279.2	1.86783	-5188.91	1.64028	-5334.59	1.40351	-5178.76	1.15049	-5208.72	0.78341
-5424.93	0.11956	-5264.3	0.43518	-5440	0.92801	-5490.04	1.43324	-5243.98	1.7329	-5404.88	1.87753	-5314.42	1.65278	-5460.02	1.41026	-5299.37	1.16505	-5329.33	0.78904
-5560.61	0.11456	-5399.97	0.42101	-5550.65	0.90899	-5625.77	1.41365	-5369.67	1.72299	-5530.37	1.88646	-5460.14	1.66515	-5600.73	1.42717	-5419.93	1.17228	-5454.87	0.79469
-5681.22	0.11031	-5515.37	0.40845	-5686.22	0.88858	-5746.39	1.39783	-5495.09	1.71958	-5660.98	1.894	-5570.65	1.67671	-5726.32	1.43252	-5545.46	1.17878	-5590.48	0.8007
-5822.09	0.10558	-5641.02	0.39582	-5801.86	0.87036	-5882.24	1.38009	-5620.77	1.7142	-5786.69	1.89163	-5696.21	1.68885	-5847.19	1.44492	-5661	1.18594	-5706.02	0.80633
-5942.78	0.1016	-5766.73	0.38324	-5942.85	0.84947	-6017.98	1.3621	-5756.45	1.7092	-5912.58	1.89696	-5827.07	1.70016	-5972.88	1.45476	-5796.74	1.19862	-5831.89	0.81207
-6063.25	0.09774	-5892.55	0.37151	-6058.39	0.83224	-6128.53	1.34752	-5877.33	1.70436	-6043.07	1.90237	-5952.83	1.71119	-6098.42	1.46637	-5912.59	1.20721	-5962.6	0.81705
-6188.98	0.0951	-6028.24	0.35974	-6194.17	0.81269	-6269.46	1.32638	-6002.97	1.69863	-6163.75	1.90764	-6078.46	1.7212	-6239.39	1.47567	-6043.18	1.21993	-6083.09	0.82222
-6319.96	0.09182	-6148.9	0.34974	-6309.94	0.79723	-6385.01	1.31202	-6133.55	1.69095	-6299.78	1.91181	-6199.21	1.73103	-6344.92	1.48056	-6163.76	1.22583	-6224.12	0.82807
-6460.49	0.0878	-6274.76	0.34081	-6435.46	0.77905	-6525.83	1.29524	-6259.46	1.67957	-6420.34	1.91387	-6329.94	1.74083	-6480.55	1.49625	-6299.7	1.23469	-6339.77	0.83253
-6571.15	0.08505	-6415.41	0.32609	-6566.11	0.76267	-6646.55	1.27778	-6375.06	1.67206	-6540.85	1.91962	-6460.53	1.7492	-6601.39	1.50271	-6430.37	1.24514	-6475.37	0.83791
-6707.11	0.08194	-6515.93	0.32023	-6691.96	0.74711	-6782.25	1.26132	-6500.65	1.66547	-6686.89	1.92315	-6571.1	1.75728	-6727.02	1.51716	-6565.99	1.25013	-6596.24	0.84291
-6827.65	0.07937	-6656.88	0.31102	-6817.59	0.7313	-6907.87	1.24292	-6626.47	1.65764	-6822.51	1.91756	-6702	1.75985	-6857.65	1.52199	-6681.75	1.26165	-6721.85	0.84847
-6953.22	0.07676	-6772.38	0.30286	-6933.15	0.71732	-7023.19	1.2268	-6752.12	1.65053	-6943.04	1.92227	-6832.61	1.76877	-6983.12	1.53519	-6812.45	1.27047	-6837.37	0.8538
-7083.74	0.07423	-6892.97	0.29446	-7058.7	0.7004	-7158.98	1.21062	-6877.72	1.64084	-7058.57	1.92081	-6948.18	1.77616	-7108.85	1.5406	-6933.06	1.27806	-6972.96	0.85812
-7219.4	0.07167	-7023.57	0.28657	-7184.27	0.68704	-7279.55	1.19499	-6993.14	1.6355	-7184.19	1.92777	-7088.79	1.79072	-7249.52	1.55413	-7058.55	1.28706	-7108.63	0.86399
-7340	0.06949	-7144.13	0.279	-7319.98	0.67142	-7405.45	1.18063	-7118.77	1.62548	-7324.83	1.9169	-7224.39	1.79028	-7360.24	1.55776	-7184.22	1.2955	-7214.11	0.86858
-7460.9	0.06741	-7264.76	0.27214	-7450.78	0.65754	-7531.03	1.16327	-7249.4	1.61504	-7440.63	1.92374	-7345.05	1.79584	-7501	1.56704	-7314.8	1.3037	-7344.77	0.87261
-7576.45	0.06555	-7400.6	0.26392	-7566.43	0.64552	-7646.53	1.15201	-7375.23	1.60433	-7576.35	1.91748	-7455.83	1.80434	-7616.46	1.5749	-7445.69	1.31137	-7465.55	0.87763
-7702.06	0.06352	-7516.19	0.25811	-7702.06	0.63158	-7772.59	1.13531	-7500.93	1.59567	-7691.91	1.92123	-7581.42	1.80865	-7747.5	1.5793	-7566.36	1.3197	-7601.23	0.88301
-7832.99	0.06159	-7656.94	0.25009	-7818	0.62031	-7898.21	1.1196	-7626.57	1.58113	-7812.78	1.91585	-7707.03	1.81471	-7868.21	1.59333	-7686.84	1.32738	-7716.83	0.88769
-7963.62	0.05971	-7772.81	0.24468	-7953.58	0.60727	-8023.78	1.10103	-7752.37	1.57201	-7948.47	1.91834	-7843.14	1.81878	-7993.73	1.59614	-7807.82	1.33448	-7847.78	0.89166
-8079.22	0.05809	-7913.56	0.23749	-8089.33	0.59475	-8149.64	1.08557	-7873.02	1.56164	-8064.08	1.91201	-7958.63	1.82394	-8129.53	1.61081	-7933.43	1.34302	-7968.36	0.89593
-8210.19	0.0564	-8014.03	0.23315	-8215.13	0.58235	-8280.31	1.07428	-7998.66	1.55194	-8204.98	1.90521	-8084.24	1.8275	-8245.24	1.61486	-8064.09	1.3506	-8094	0.90107
-8340.73	0.05474	-8139.74	0.2273	-8335.8	0.57173	-8405.99	1.05875	-8124.42	1.53876	-8315.56	1.90702	-8215.13	1.83541	-8375.77	1.61829	-8189.92	1.35831	-8219.87	0.90554
-8471.31	0.05313	-8265.44	0.22157	-8471.45	0.55904	-8536.45	1.04451	-8250.23	1.52779	-8461.3	1.89498	-8340.74	1.83592	-8501.44	1.62973	-8315.51	1.36585	-8345.53	0.91079
-8591.8	0.0517	-8406.09	0.21594	-8591.89	0.55017	-8657.07	1.02981	-8380.77	1.51459	-8576.65	1.89962	-8471.4	1.83976	-8642.05	1.64013	-8441.25	1.37323	-8471.15	0.9165
-8727.45	0.05017	-8516.69	0.21146	-8717.5	0.53962	-8782.62	1.01908	-8506.43	1.50532	-8707.32	1.89213	-8591.85	1.84008	-8747.58	1.64615	-8571.65	1.37538	-8606.68	0.92076
-8858.19	0.04876	-8642.19	0.20624	-8858.24	0.52878	-8923.53	1.00236	-8641.97	1.49272	-8838.07	1.89015	-8722.44	1.84711	-8883.2	1.64985	-8682.3	1.37628	-8737.36	0.92497
-8979	0.04753	-8772.78	0.20126	-8969.01	0.51927	-9044.21	0.99123	-8752.5	1.48746	-8953.82	1.88184	-8843.06	1.84704	-8998.96	1.65508	-8817.92	1.38326	-8857.92	0.92935
-9104.54	0.04627	-8908.64	0.19624	-9104.68	0.5097	-9184.78	0.97499	-8878.13	1.47309	-9084.5	1.88318	-8963.93	1.84735	-9124.61	1.6592	-8933.71	1.39096	-8978.66	0.93317
-9240.29	0.04496	-9029.37	0.19225	-9225.27	0.50077	-9295.65	0.96532	-9009	1.46307	-9204.97	1.87709	-9089.52	1.85147	-9245.19	1.66242	-9069.34	1.39987	-9124.46	0.93848
-9356.17	0.04389	-9149.91	0.18805	-9366.23	0.49108	-9436.52	0.94979	-9149.69	1.4472	-9335.98	1.87276	-9220.11	1.85356	-9351.02	1.67036	-9189.96	1.40811	-9265.15	0.94379
-9491.8	0.04269	-9285.67	0.18346	-9491.93	0.4817	-9562.12	0.93804	-9260.26	1.43996	-9456.62	1.86502	-9346.06	1.85742	-9491.66	1.68204	-9315.86	1.41699	-9391.05	0.94815
-9612.47	0.04165	-9406.5	0.17963	-9612.48	0.4743	-9667.55	0.92786	-9381.2	1.42855	-9592.35	1.85988	-9466.7	1.85624	-9607.42	1.68521	-9436.52	1.42464	-9521.68	0.95208
-9738.29	0.0406	-9527.1	0.17586	-9743.31	0.46553	-9803.48	0.91581	-9501.75	1.4176	-9712.99	1.85476	-9602.38	1.85936	-9733.17	1.68893	-9557.06	1.42747	-9647.39	0.95666
-9863.97	0.0396	-9647.76	0.17229	-9863.87	0.45941	-9929	0.90112	-9642.47	1.406	-9853.75	1.84865	-9723.17	1.85947	-9863.9	1.69308	-9698.02	1.42965	-9773.17	0.96029
-9989.52	0.0386	-9773.57	0.16856	-9989.56	0.4497	-10044.7	0.8897	-9768.32	1.39184	-9969.33	1.83993	-9843.75	1.86273	-9984.41	1.69976	-9808.63	1.43712	-9903.82	0.96458
-10130.1	0.03757	-9894.2	0.16512	-10120.1	0.44115	-10170.1	0.88001	-9883.74	1.3832	-10099.8	1.83628	-9979.5	1.86143	-10119.9	1.71065	-9949.25	1.44569	-10029.4	0.96884
-10250.8	0.03668	-10014.7	0.16196	-10255.8	0.43261	-10300.8	0.86772	-9999.42	1.37173	-10225.4	1.82751	-10099.9	1.86413	-10225.4	1.71315	-10064.7	1.45314	-10144.9	0.97256
-10366.2	0.03589	-10135.1	0.15834	-10376.4	0.42565	-10431.4	0.85728	-10124.9	1.36346	-10341	1.82081	-10235.6	1.86258	-10356.1	1.71706	-10200.4	1.46085	-10275.5	0.9769
-10492	0.03504	-10260.8	0.15517	-10497.1	0.41839	-10567.4	0.84364	-10255.6	1.3503	-10481.9	1.81182	-10371.2	1.86403	-10481.9	1.71908	-10315.9	1.4683	-10401.1	0.98069
-10622.8	0.0342	-10386.4	0.15207	-10637.8	0.41138	-10682.9	0.83486	-10381.2	1.33757	-10592.5	1.80624	-10492	1.86264	-10617.6	1.72094	-10441.6	1.46546	-10532	0.98559
-10743.3	0.03345	-10517.3	0.14886	-10748.4	0.40541	-10818.6	0.82347	-10512.1	1.32848	-10718.1	1.79917	-10622.7	1.8645	-10738.2	1.72656	-10567.4	1.47379	-10657.6	0.98958
-10884.3	0.03258	-10637.9	0.14615	-10879.3	0.39819	-10939.5	0.81357	-10627.7	1.31753	-10838.9	1.79207	-10748.3	1.86208	-10864.2	1.73068	-10693	1.48221	-10773.2	0.99314
-10999.8	0.03192	-10763.5	0.14311	-11010	0.38985	-11070.1	0.8018	-10763.3	1.30515	-10974.7	1.78903	-10874.3	1.86254	-10984.7	1.73927	-10838.8	1.49088	-10899	0.99706
-11130.4	0.03124	-10889.5	0.14066	-11135.6	0.38472	-11190.7	0.7945	-10894.2	1.298	-11090.2	1.78207	-11014.9	1.86027	-11115.4	1.74156	-10939.6	1.49179	-11029.8	1.00155
-11266.4	0.03041	-11005	0.13828	-11251.4	0.38002	-11331.6	0.78335	-11019.9	1.28626	-11215.9	1.77345	-11130.4	1.85964	-11241.3	1.74328	-11075.2	1.4933	-11165.4	1.00562
-11376.9	0.02981	-11135.7	0.13497	-11382	0.37266	-11447.2	0.77464	-11160.5	1.27378	-11346.8	1.76576	-11251.2	1.85963	-11376.8	1.74602	-11210.9	1.50189	-11276.2	1.00794
-11517.9	0.02907	-11256.5	0.13268	-11507.7	0.36681	-11568	0.76504	-11271.3	1.26438	-11467.4	1.75847	-11376.9	1.85576	-11497.6	1.74981	-11326.7	1.51005	-11411.9	1.0127
-11633.4	0.0285	-11387.1	0.12991	-11638.5	0.3609	-11698.7	0.75504	-11412	1.25017	-11598.3	1.7545	-11502.7	1.85557	-11623.3	1.75298	-11457.3	1.51244	-11537.7	1.01622
-11759.2	0.02789	-11512.8	0.12748	-11759.3	0.35564	-11824.5	0.74579	-11522.6	1.24437	-11719	1.7456	-11633.4	1.85288	-11759.2	1.75653	-11593.3	1.51347	-11673.4	1.02006
-11900.2	0.02721	-11643.5	0.12499	-11885.1	0.35013	-11960.4	0.73681	-11648.4	1.23371	-11849.7	1.73666	-11759.2	1.85589	-11875	1.75936	-11718.9	1.52214	-11789.2	1.02369
-12021.1	0.02652	-11769.4	0.12218	-12026.3	0.34433	-12086.5	0.72767	-11794.4	1.22079	-11980.6	1.73046	-11895.1	1.84981	-12010.9	1.76329	-11834.7	1.53036	-11915	1.02777
-12142	0.02608	-11895.3	0.12033	-12142	0.33935	-12217.3	0.71841	-11920.2	1.2104	-12101.6	1.7224	-12016.1	1.8464	-12131.8	1.76633	-11970.6	1.53172	-12041	1.03169
-12287.9	0.0255	-12016.2	0.11842	-12278	0.3337	-12333.2	0.70995	-12031.1	1.20204	-12237.5	1.70966	-12126.9	1.84753	-12267.8	1.7696	-12091.5	1.5348	-12166.9	1.03546
-12403.7	0.02501	-12147.2	0.11623	-12388.7	0.32934	-12464	0.70111	-12167	1.18662	-12358.3	1.70301	-12252.7	1.84247	-12378.5	1.77435	-12227.4	1.54395	-12297.7	1.03928
-12524.5	0.02452	-12272.9	0.11415	-12519.5	0.32411	-12589.8	0.69293	-12287.8	1.18226	-12484.2	1.69676	-12388.6	1.83928	-12504.3	1.77657	-12343.3	1.55184	-12433.6	1.04263
-12650.3	0.02402	-12398.8	0.11216	-12655.3	0.31891	-12715.7	0.68407	-12398.5	1.17476	-12610	1.69011	-12514.4	1.84337	-12645.2	1.77837	-12469.1	1.55195	-12549.5	1.04658
-12776.4	0.02354	-12534.8	0.11005	-12786.5	0.31407	-12831.6	0.67688	-12534.5	1.16242	-12745.9	1.68214	-12635.2	1.83878	-12761	1.78204	-12599.9	1.55376	-12685.3	1.05017
-12907.3	0.02305	-12665.5	0.10812	-12907.3	0.30979	-12967.6	0.6684	-12655.2	1.15349	-12866.9	1.67495	-12761.1	1.83491	-12887.1	1.78393	-12725.7	1.55692	-12801.3	1.05399
-13043.1	0.02256	-12786.5	0.10632	-13033.1	0.30535	-13088.3	0.66146	-12791.4	1.14278	-12987.7	1.66444	-12897.2	1.82935	-13017.9	1.78598	-12856.9	1.56407	-12922.1	1.05658
-13179	0.02206	-12907.4	0.10454	-13153.8	0.30133	-13203.9	0.65447	-12927.3	1.13159	-13108.5	1.65832	-13018	1.82784	-13138.7	1.78866	-12982.7	1.57091	-13042.8	1.06057
-13304.7	0.02165	-13023.1	0.103	-13289.7	0.29621	-13329.7	0.647	-13053.1	1.12316	-13229.2	1.6517	-13143.8	1.8258	-13259.4	1.79259	-13118.5	1.57482	-13158.5	1.06422
-13440.6	0.02121	-13148.9	0.10123	-13400.4	0.29265	-13460.6	0.63927	-13178.7	1.11413	-13349.9	1.64494	-13264.5	1.82632	-13395.2	1.79487	-13234.2	1.57714	-13284.3	1.06798
-13556.6	0.02084	-13269.5	0.09961	-13526.2	0.28852	-13591.7	0.63205	-13299.6	1.106	-13480.7	1.63472	-13385.2	1.82273	-13511	1.79747	-13354.9	1.58335	-13415.1	1.0716
-13692.6	0.02041	-13390.4	0.09805	-13657.2	0.28452	-13702.5	0.62589	-13425.4	1.09692	-13601.8	1.62761	-13516	1.8188	-13632.1	1.79746	-13480.8	1.58872	-13541.1	1.07435
-13808.3	0.02007	-13526.2	0.09635	-13778.1	0.28048	-13828.3	0.61877	-13566.5	1.0868	-13727.7	1.62065	-13642.1	1.81508	-13762.9	1.79654	-13617	1.59015	-13651.9	1.07802
-13934.4	0.01969	-13647.3	0.09485	-13909	0.27667	-13949.4	0.61224	-13682.4	1.07903	-13863.5	1.61003	-13773	1.80973	-13888.6	1.79844	-13737.7	1.59636	-13777.7	1.08128
-14060.4	0.01932	-13773.1	0.09332	-14035.2	0.27298	-14075.3	0.60518	-13818.1	1.06991	-13984.7	1.60229	-13903.9	1.80502	-14014.9	1.79976	-13883.6	1.59622	-13908.7	1.08527
-14201.3	0.01893	-13909	0.09167	-14176.1	0.26885	-14196	0.599	-13939.3	1.0612	-14115.6	1.59541	-14025	1.80595	-14155.7	1.8016	-13989.7	1.60233	-14050	1.08751
-14317	0.01862	-14020.1	0.09045	-14302	0.2648	-14327.1	0.5926	-14055.2	1.05377	-14241.4	1.58672	-14160.9	1.80014	-14271.6	1.79985	-14110.6	1.59995	-14175.7	1.09084
-14443.1	0.01828	-14146	0.08905	-14428	0.26141	-14463.1	0.58445	-14175.8	1.04558	-14367.5	1.58167	-14281.7	1.79754	-14392.7	1.80253	-14246.4	1.60949	-14286.5	1.09524
-14563.8	0.01796	-14266.7	0.0877	-14558.8	0.25816	-14583.8	0.57846	-14301.7	1.03746	-14508.4	1.56926	-14407.8	1.7927	-14523.5	1.80529	-14367.4	1.60816	-14422.6	1.09832
-14704.6	0.0176	-14407.9	0.08613	-14679.7	0.25448	-14709.5	0.57214	-14432.8	1.02844	-14624.1	1.56278	-14533.4	1.78817	-14649.4	1.80723	-14503.4	1.61487	-14543.4	1.10184
-14825.4	0.0173	-14528.6	0.08488	-14810.3	0.25112	-14850.4	0.56604	-14558.6	1.02024	-14749.8	1.5545	-14659.4	1.78776	-14790.1	1.80642	-14634.2	1.61831	-14669.3	1.10505
-14946.2	0.01702	-14654.5	0.08363	-14946.1	0.24767	-14961.2	0.56142	-14684.4	1.01197	-14880.7	1.54726	-14785.1	1.78243	-14900.8	1.80744	-14764.9	1.62137	-14794.9	1.10793
-15061.9	0.01674	-14775.2	0.08239	-15061.9	0.24468	-15087.1	0.55454	-14825.2	1.00316	-15001.4	1.54093	-14910.9	1.77773	-15026.7	1.80456	-14880.8	1.62488	-14925.8	1.11131
-15198.1	0.01643	-14901	0.08117	-15203.2	0.241	-15218.1	0.5476	-14946	0.99371	-15127.6	1.53269	-15046.9	1.77347	-15157.7	1.80678	-15011.5	1.62925	-15056.5	1.11469
-15318.9	0.01616	-15026.8	0.07996	-15313.9	0.2383	-15328.8	0.54282	-15066.9	0.98561	-15253.4	1.52179	-15182.9	1.7684	-15283.6	1.80964	-15132.6	1.63134	-15177.6	1.11726
-15459.8	0.01586	-15157.9	0.07873	-15444.8	0.23508	-15459.7	0.53754	-15187.9	0.97871	-15389.2	1.51432	-15303.7	1.76409	-15409.4	1.81176	-15258.5	1.63361	-15303.4	1.12046
-15575.6	0.0156	-15288.8	0.07753	-15580.8	0.23194	-15590.6	0.53179	-15333.8	0.97004	-15515.1	1.5066	-15429.6	1.75982	-15545.4	1.81149	-15399.4	1.63702	-15439.4	1.1236
-15701.4	0.01534	-15419.6	0.07634	-15696.4	0.22933	-15716.5	0.5254	-15439.5	0.96422	-15630.9	1.49967	-15570.6	1.75832	-15661.1	1.8126	-15520.1	1.63945	-15555.1	1.12652
-15827.2	0.01508	-15535.4	0.07533	-15837.4	0.22616	-15837.2	0.52053	-15560.4	0.95801	-15771.8	1.48781	-15686.3	1.75522	-15787	1.80992	-15656	1.64347	-15686	1.12985
-15963.4	0.01481	-15661.1	0.07425	-15953.4	0.22352	-15978.4	0.51465	-15686.1	0.94875	-15902.9	1.48158	-15807.2	1.74978	-15913	1.81044	-15766.8	1.64637	-15806.9	1.13322
-16079.1	0.01459	-15797.2	0.07306	-16084.2	0.22068	-16104.2	0.50961	-15827.1	0.94037	-16023.7	1.47434	-15933.2	1.74438	-16053.9	1.80887	-15907.9	1.64869	-15937.9	1.13668
-16215	0.01434	-15928.1	0.07201	-16189.9	0.21844	-16240.2	0.50326	-15943.1	0.9338	-16149.6	1.46728	-16074.1	1.73934	-16169.7	1.81235	-16023.8	1.65132	-16068.7	1.13997
-16350.7	0.0141	-16049	0.071	-16315.6	0.21579	-16355.7	0.49897	-16068.9	0.92714	-16265.1	1.46188	-16189.9	1.73677	-16295.3	1.81433	-16164.7	1.65418	-16184.5	1.14276
-16451.5	0.01392	-16184.9	0.06998	-16451.5	0.21301	-16481.5	0.49404	-16194.8	0.92087	-16406.1	1.45066	-16315.5	1.72802	-16411.1	1.81614	-16275.2	1.65639	-16315.3	1.1446
-16587.4	0.01367	-16305.5	0.06903	-16572.3	0.21054	-16617.5	0.48815	-16310.4	0.91201	-16521.9	1.44429	-16426.3	1.72346	-16536.9	1.80924	-16406.2	1.65974	-16451.2	1.14782
-16708.3	0.01347	-16441.5	0.06798	-16708.4	0.20785	-16743.5	0.48361	-16446.2	0.90512	-16642.7	1.43761	-16547	1.71771	-16662.9	1.81177	-16542	1.66172	-16571.9	1.15081
-16839.2	0.01326	-16577.4	0.067	-16829.3	0.20544	-16879.4	0.47874	-16567.1	0.89942	-16773.8	1.42717	-16673.1	1.71381	-16793.9	1.81438	-16657.9	1.66468	-16708.1	1.15396
-16975.1	0.01304	-16703.4	0.0661	-16965.2	0.20283	-16990.2	0.4741	-16708.2	0.89018	-16914.7	1.41982	-16799	1.7097	-16914.6	1.81607	-16783.8	1.66716	-16828.9	1.15687
-17086.2	0.01286	-16829.2	0.06517	-17076.2	0.20083	-17116.3	0.46998	-16819	0.88454	-17030.6	1.41397	-16924.7	1.70631	-17040.8	1.81145	-16914.5	1.66897	-16964.7	1.16005
-17227.2	0.01263	-16945	0.06437	-17222.2	0.19817	-17252.1	0.46456	-16944.8	0.87872	-17161.6	1.40419	-17061	1.70169	-17171.7	1.81297	-17030.6	1.67161	-17080.9	1.16245
-17342.9	0.01245	-17066.1	0.06355	-17353.1	0.19577	-17373	0.46038	-17066	0.87079	-17292.4	1.39702	-17176.7	1.69672	-17307.6	1.81266	-17171.7	1.67307	-17211.8	1.16523
-17474	0.01226	-17217.2	0.06257	-17469	0.19372	-17499.1	0.45586	-17186.8	0.86485	-17413.3	1.39247	-17307.7	1.69144	-17423.5	1.80845	-17297.4	1.67542	-17332.5	1.16799
-17599.8	0.01209	-17332.9	0.0618	-17604.9	0.19126	-17624.8	0.4512	-17327.6	0.85802	-17539.4	1.38325	-17433.6	1.68764	-17549.5	1.80899	-17428.6	1.67743	-17473.6	1.17096
-17725.7	0.01191	-17464	0.06096	-17725.7	0.18932	-17750.7	0.44639	-17443.7	0.85139	-17665.1	1.37649	-17564.7	1.6824	-17675.3	1.8077	-17539.4	1.67937	-17619.5	1.17357
-17846.3	0.01173	-17600	0.0601	-17851.4	0.1875	-17886.4	0.44278	-17569.5	0.84538	-17791	1.37114	-17700.4	1.67643	-17801	1.81048	-17680.3	1.68203	-17735.4	1.1763
-17997.3	0.01153	-17715.6	0.05938	-17977.2	0.18504	-18017.3	0.43829	-17695.2	0.83961	-17926.7	1.36092	-17821.1	1.67247	-17931.8	1.80613	-17806	1.68412	-17871.1	1.1799
-18113.1	0.01137	-17836.3	0.05863	-18118.2	0.18271	-18123	0.43474	-17826	0.83196	-18047.5	1.35298	-17956.9	1.66841	-18052.5	1.80623	-17931.8	1.68636	-17986.9	1.18289
-18234.1	0.01122	-17967.3	0.05785	-18229.1	0.181	-18249	0.43087	-17956.9	0.82603	-18173.3	1.34641	-18077.8	1.66348	-18193.7	1.80851	-18052.5	1.6892	-18112.7	1.18542
-18375.1	0.01105	-18093	0.05713	-18359.9	0.17894	-18369.9	0.42701	-18077.7	0.81902	-18299.4	1.3377	-18218.9	1.65379	-18314.6	1.80846	-18178.4	1.69023	-18248.9	1.18855
-18490.7	0.01088	-18224.1	0.05639	-18500.9	0.17671	-18510.8	0.42238	-18213.7	0.81252	-18430.3	1.33134	-18329.8	1.65115	-18435.3	1.80327	-18304.5	1.69196	-18369.7	1.19148
-18631.9	0.01072	-18345	0.05568	-18616.8	0.17497	-18636.8	0.41834	-18329.6	0.80778	-18571.3	1.32346	-18460.5	1.64633	-18571.4	1.80493	-18440.3	1.69411	-18510.6	1.19419
-18747.7	0.01058	-18485.8	0.0549	-18747.8	0.17301	-18752.6	0.41496	-18470.5	0.80046	-18692.3	1.31531	-18596.7	1.64116	-18692.3	1.80131	-18571.3	1.69606	-18631.7	1.19563
-18868.4	0.01042	-18596.8	0.05431	-18868.5	0.1711	-18888.5	0.41068	-18586.4	0.79467	-18818	1.31072	-18712.5	1.63828	-18808	1.80165	-18687.3	1.69708	-18762.5	1.19851
-18994.5	0.01028	-18722.6	0.05367	-18999.6	0.1692	-19009.5	0.40714	-18717.4	0.78871	-18944	1.30336	-18843.3	1.63312	-18938.9	1.80178	-18828.2	1.69918	-18888.4	1.20155
-19130.6	0.01013	-18853.5	0.05297	-19125.5	0.16742	-19150.5	0.40297	-18853.2	0.78279	-19064.9	1.29726	-18984.5	1.62839	-19065	1.79843	-18938.9	1.701	-18989.2	1.20387
-19261.3	0.00998	-18974.5	0.05235	-19241.3	0.16575	-19271.2	0.39938	-18974.3	0.77765	-19195.8	1.2902	-19095.3	1.62055	-19190.8	1.79788	-19064.9	1.70192	-19115.1	1.20615
-19387.1	0.00984	-19095.4	0.05173	-19372	0.16383	-19397	0.39588	-19110.2	0.77115	-19311.6	1.28344	-19231.1	1.61721	-19326.6	1.798	-19210.8	1.70402	-19240.9	1.20875
-19533	0.00969	-19226.2	0.05109	-19492.9	0.1622	-19522.8	0.39235	-19230.9	0.7656	-19447.4	1.27644	-19336.9	1.61375	-19462.5	1.79297	-19331.7	1.70501	-19361.6	1.21174
-19643.7	0.00958	-19351.9	0.05047	-19628.6	0.16041	-19663.7	0.38855	-19346.7	0.76042	-19563.1	1.27042	-19462.6	1.60828	-19588.3	1.79302	-19447.3	1.70746	-19482.3	1.21438
-19769.7	0.00946	-19482.7	0.04986	-19744.7	0.15901	-19784.7	0.38542	-19467.4	0.75546	-19689	1.26306	-19593.3	1.60386	-19709.1	1.79344	-19583.2	1.7086	-19618.1	1.21716
-19900.6	0.00934	-19608.6	0.04926	-19875.6	0.15739	-19915.7	0.38202	-19598.2	0.74991	-19830.1	1.25495	-19719.2	1.60246	-19850.2	1.78884	-19714.1	1.71144	-19744.3	1.22094
-20041.5	0.0092	-19734.5	0.0487	-19996.2	0.15594	-20046.5	0.37862	-19719	0.74505	-19955.9	1.24821	-19845.3	1.59867	-19960.9	1.78992	-19830.1	1.71524	-19880.2	1.22454
-20091.1	0.00914	-19860.4	0.04812	-20099	0.15475	-20086.3	0.37774	-19850.2	0.74007	-20076.7	1.24174	-19986.2	1.59697	-20086.7	1.78654	-19945.8	1.71868	-19995.9	1.22737
