# Supplementary material for: A magneto-thermoelectric with a high figure of merit in topological insulator Bi88Sb12
Source: Nat Mater. 2025 Jan 3;24(1):76–82. doi: 10.1038/s41563-024-02059-9 (PMC11698688; doi:10.1038/s41563-024-02059-9)
Supplement: Supplementary file 4 — Source data for data plots. [file 41563_2024_2059_MOESM4_ESM.xlsx]

## Sheet: Figure 3a
Temperature vs Resistivity
temp.	0 T	0.1 T	0.3 T	0.5 T	0.7 T	1 T
80	0.0910955	0.155911	0.636376	1.64331	3.1571	6.21819
100	0.0772497	0.103618	0.24995	0.537542	0.977375	1.9101
120	0.072023	0.0885914	0.145725	0.254079	0.412589	0.745931
140	0.0707532	0.0833101	0.111937	0.160573	0.229574	0.370309
160	0.0713866	0.081341	0.0992898	0.124542	0.158876	0.226748
180	0.0701154	0.0772046	0.088852	0.102082	0.119074	0.152168
200	0.0727799	0.0783316	0.0883449	0.0978001	0.108623	0.128345
225	0.0770012	0.08089	0.0895387	0.096852	0.104259	0.116388
250	0.0822085	0.0848681	0.092263	0.0985196	0.104409	0.113263
300	0.0951992	0.0963621	0.101342	0.106235	0.110743	0.117051

## Sheet: Figure 3b
Temperature vs Seebeck coefficient
temp.	0 T	0.1 T	0.3 T	0.5 T	0.7 T	1 T
80	-142.814	-214.629	-248.863	-264.393	-270.46	-269.235
100	-127.946	-193.649	-228.362	-245.188	-255.955	-265.801
120	-124.226	-176.101	-210.644	-227.618	-239.092	-251.547
140	-123.345	-160.531	-193.512	-210.769	-222.337	-234.807
160	-118.124	-146.847	-177.339	-194.752	-206.559	-219.056
180	-115.67	-135.876	-162.27	-178.561	-190.342	-203.297
200	-112.093	-125.792	-147.769	-162.321	-173.645	-186.121
225	-106.168	-116.017	-133.789	-146.347	-156.393	-168.1
250	-102.31	-108.173	-122.538	-133.272	-141.76	-152.142
300	-92.7517	-94.8218	-102.71	-109.91	-115.981	-123.583

## Sheet: Figure 3c
Temperature vs Power factor
temp.	0 T	0.1 T	0.3 T	0.5 T	0.7 T	1 T
80	22.39	29.55	9.73	4.25	2.32	1.17
100	21.19	36.19	20.86	11.18	6.7	3.7
120	21.43	35.01	30.45	20.39	13.86	8.48
140	21.5	30.93	33.45	27.67	21.53	14.89
160	19.55	26.51	31.67	30.45	26.86	21.16
180	19.08	23.91	29.64	31.23	30.43	27.16
200	17.26	20.2	24.72	26.94	27.76	26.99
225	14.64	16.64	19.99	22.11	23.46	24.28
250	12.73	13.79	16.27	18.03	19.25	20.44
300	9.04	9.33	10.41	11.37	12.15	13.05

## Sheet: Figure 3d
Temperature vs Thermal conductivity
temp.	0 T	0.1 T	0.3 T	0.5 T	0.7 T	1 T
80	3.49328	2.82517	2.5418	2.47263	2.44482	2.4209
100	3.56361	2.93871	2.52456	2.38934	2.3276	2.279
120	3.78595	3.16002	2.63841	2.44594	2.34761	2.26821
140	4.07994	3.40317	2.83764	2.58845	2.45106	2.33123
160	4.22358	3.67162	3.08919	2.80213	2.62858	2.46667
180	4.43421	3.93978	3.3503	3.04701	2.85197	2.65832
200	4.58667	4.19093	3.62744	3.32203	3.1158	2.89806
225	4.68502	4.4508	3.94382	3.64706	3.43701	3.20911
250	4.81278	4.65509	4.23084	3.95458	3.75105	3.526
300	4.91795	4.85966	4.61109	4.402	4.23962	4.04468

## Sheet: Figure 3e
Temperature vs zT
										Ref. Data for comparison
temp.	0 T	0.1 T	0.3 T	0.5 T	0.7 T	1 T			temp.	zT
80	0.51275	0.83665	0.30631	0.13763	0.07582	0.03852			250	0.3
100	0.59466	1.23151	0.82644	0.46807	0.28798	0.1623			250	0.81
120	0.67915	1.3293	1.38486	1.00042	0.70822	0.44878			300	0.8
140	0.73785	1.27252	1.65048	1.49633	1.22991	0.89413			300	1.2
160	0.74045	1.15526	1.64052	1.73891	1.63466	1.3727
180	0.77462	1.09255	1.5922	1.84512	1.92036	1.8391
200	0.7528	0.96403	1.36275	1.62195	1.7818	1.86266
225	0.70302	0.84119	1.14049	1.36426	1.53577	1.70226
250	0.66139	0.74047	0.96167	1.13972	1.2828	1.449
300	0.55125	0.576	0.67726	0.77495	0.85951	0.96779
