# Supplementary material for: A magneto-thermoelectric with a high figure of merit in topological insulator Bi88Sb12
Source: Nat Mater. 2025 Jan 3;24(1):76–82. doi: 10.1038/s41563-024-02059-9 (PMC11698688; doi:10.1038/s41563-024-02059-9)
Supplement: Supplementary file 5 — Source data for data plots. [file 41563_2024_2059_MOESM5_ESM.xlsx]

## Sheet: Figure 4e
Magnetic field vs Seebeck coefficient
	50 K	80 K	100 K	120 K	140 K	160 K	180 K	200 K	225 K
-2	-185.205	-255.607	-253.473	-249.932	-246.803	-242.928	-237.433	-233.541	-229.374
-1.98	-185.839	-256.125	-253.76	-250.094	-246.875	-242.919	-237.342	-233.374	-229.123
-1.96	-186.464	-256.638	-254.044	-250.254	-246.944	-242.905	-237.245	-233.2	-228.864
-1.94	-187.08	-257.148	-254.325	-250.41	-247.009	-242.887	-237.142	-233.02	-228.599
-1.92	-187.687	-257.654	-254.603	-250.563	-247.07	-242.864	-237.034	-232.834	-228.326
-1.9	-188.287	-258.155	-254.878	-250.713	-247.128	-242.837	-236.92	-232.64	-228.047
-1.88	-188.878	-258.653	-255.15	-250.859	-247.182	-242.805	-236.801	-232.44	-227.759
-1.86	-189.463	-259.146	-255.419	-251.003	-247.232	-242.768	-236.675	-232.233	-227.465
-1.84	-190.04	-259.635	-255.684	-251.143	-247.279	-242.726	-236.542	-232.019	-227.162
-1.82	-190.61	-260.119	-255.946	-251.28	-247.321	-242.678	-236.404	-231.797	-226.851
-1.8	-191.174	-260.599	-256.205	-251.413	-247.358	-242.626	-236.259	-231.568	-226.533
-1.78	-191.731	-261.075	-256.46	-251.543	-247.392	-242.567	-236.106	-231.331	-226.206
-1.76	-192.282	-261.546	-256.712	-251.669	-247.421	-242.503	-235.947	-231.085	-225.87
-1.74	-192.827	-262.012	-256.96	-251.792	-247.445	-242.434	-235.781	-230.832	-225.526
-1.72	-193.365	-262.474	-257.205	-251.911	-247.465	-242.358	-235.607	-230.57	-225.174
-1.7	-193.897	-262.931	-257.446	-252.025	-247.48	-242.275	-235.425	-230.299	-224.812
-1.68	-194.423	-263.384	-257.683	-252.136	-247.49	-242.187	-235.235	-230.019	-224.441
-1.66	-194.944	-263.831	-257.917	-252.243	-247.494	-242.091	-235.037	-229.73	-224.06
-1.64	-195.458	-264.274	-258.146	-252.345	-247.494	-241.989	-234.831	-229.432	-223.671
-1.62	-195.966	-264.712	-258.372	-252.443	-247.487	-241.879	-234.615	-229.124	-223.271
-1.6	-196.468	-265.145	-258.594	-252.537	-247.475	-241.762	-234.391	-228.806	-222.861
-1.58	-196.964	-265.573	-258.811	-252.626	-247.457	-241.637	-234.157	-228.478	-222.442
-1.56	-197.455	-265.995	-259.024	-252.71	-247.433	-241.504	-233.914	-228.139	-222.012
-1.54	-197.939	-266.413	-259.233	-252.79	-247.402	-241.363	-233.661	-227.789	-221.571
-1.52	-198.418	-266.825	-259.438	-252.864	-247.365	-241.213	-233.397	-227.428	-221.12
-1.5	-198.89	-267.232	-259.638	-252.933	-247.321	-241.054	-233.123	-227.056	-220.658
-1.48	-199.357	-267.634	-259.834	-252.997	-247.269	-240.887	-232.838	-226.672	-220.185
-1.46	-199.817	-268.03	-260.025	-253.055	-247.211	-240.709	-232.541	-226.277	-219.701
-1.44	-200.271	-268.42	-260.211	-253.107	-247.144	-240.522	-232.233	-225.868	-219.205
-1.42	-200.72	-268.805	-260.392	-253.154	-247.07	-240.324	-231.913	-225.448	-218.698
-1.4	-201.162	-269.184	-260.568	-253.194	-246.987	-240.115	-231.58	-225.014	-218.179
-1.38	-201.598	-269.557	-260.739	-253.228	-246.896	-239.895	-231.234	-224.567	-217.648
-1.36	-202.028	-269.925	-260.904	-253.255	-246.796	-239.664	-230.874	-224.106	-217.105
-1.34	-202.451	-270.286	-261.064	-253.275	-246.686	-239.421	-230.501	-223.631	-216.549
-1.32	-202.868	-270.641	-261.219	-253.288	-246.566	-239.165	-230.114	-223.141	-215.981
-1.3	-203.279	-270.991	-261.367	-253.294	-246.436	-238.895	-229.711	-222.637	-215.4
-1.28	-203.684	-271.333	-261.51	-253.291	-246.295	-238.613	-229.294	-222.118	-214.807
-1.26	-204.081	-271.67	-261.646	-253.281	-246.143	-238.315	-228.86	-221.584	-214.201
-1.24	-204.472	-272	-261.776	-253.262	-245.98	-238.004	-228.41	-221.033	-213.581
-1.22	-204.857	-272.323	-261.899	-253.234	-245.804	-237.676	-227.943	-220.467	-212.949
-1.2	-205.235	-272.639	-262.016	-253.196	-245.615	-237.333	-227.459	-219.883	-212.304
-1.18	-205.606	-272.949	-262.125	-253.149	-245.412	-236.973	-226.957	-219.283	-211.645
-1.16	-205.97	-273.251	-262.227	-253.092	-245.195	-236.595	-226.436	-218.666	-210.973
-1.14	-206.327	-273.547	-262.321	-253.024	-244.964	-236.199	-225.896	-218.031	-210.287
-1.12	-206.676	-273.834	-262.407	-252.944	-244.717	-235.784	-225.336	-217.378	-209.589
-1.1	-207.019	-274.115	-262.484	-252.852	-244.453	-235.349	-224.755	-216.707	-208.876
-1.08	-207.354	-274.387	-262.553	-252.748	-244.172	-234.893	-224.153	-216.017	-208.151
-1.06	-207.682	-274.652	-262.612	-252.631	-243.873	-234.415	-223.529	-215.308	-207.412
-1.04	-208.002	-274.908	-262.662	-252.499	-243.554	-233.915	-222.883	-214.58	-206.66
-1.02	-208.315	-275.156	-262.702	-252.352	-243.215	-233.391	-222.214	-213.833	-205.896
-1	-208.619	-275.395	-262.731	-252.19	-242.855	-232.842	-221.521	-213.066	-205.118
-0.98	-208.915	-275.626	-262.748	-252.011	-242.473	-232.268	-220.803	-212.279	-204.327
-0.96	-209.203	-275.847	-262.754	-251.814	-242.066	-231.666	-220.06	-211.471	-203.525
-0.94	-209.483	-276.058	-262.747	-251.599	-241.635	-231.037	-219.292	-210.644	-202.71
-0.92	-209.754	-276.259	-262.727	-251.363	-241.176	-230.378	-218.497	-209.797	-201.883
-0.9	-210.016	-276.45	-262.692	-251.106	-240.69	-229.688	-217.674	-208.929	-201.045
-0.88	-210.268	-276.63	-262.643	-250.826	-240.174	-228.967	-216.824	-208.041	-200.196
-0.86	-210.512	-276.799	-262.577	-250.521	-239.627	-228.213	-215.946	-207.132	-199.337
-0.84	-210.745	-276.956	-262.494	-250.191	-239.046	-227.423	-215.039	-206.204	-198.467
-0.82	-210.969	-277.1	-262.392	-249.832	-238.43	-226.598	-214.103	-205.255	-197.589
-0.8	-211.181	-277.231	-262.27	-249.444	-237.776	-225.736	-213.137	-204.287	-196.702
-0.78	-211.383	-277.349	-262.127	-249.023	-237.083	-224.835	-212.142	-203.3	-195.806
-0.76	-211.573	-277.451	-261.961	-248.568	-236.348	-223.893	-211.116	-202.295	-194.904
-0.74	-211.752	-277.537	-261.77	-248.075	-235.569	-222.91	-210.059	-201.271	-193.996
-0.72	-211.917	-277.607	-261.551	-247.543	-234.743	-221.884	-208.972	-200.23	-193.082
-0.7	-212.07	-277.659	-261.303	-246.967	-233.867	-220.813	-207.855	-199.172	-192.165
-0.68	-212.208	-277.691	-261.023	-246.344	-232.938	-219.697	-206.708	-198.099	-191.244
-0.66	-212.331	-277.702	-260.707	-245.671	-231.954	-218.535	-205.531	-197.012	-190.321
-0.64	-212.438	-277.69	-260.353	-244.944	-230.912	-217.324	-204.326	-195.911	-189.398
-0.62	-212.528	-277.654	-259.957	-244.157	-229.807	-216.064	-203.092	-194.799	-188.475
-0.6	-212.599	-277.589	-259.513	-243.307	-228.638	-214.756	-201.831	-193.676	-187.555
-0.58	-212.65	-277.495	-259.019	-242.388	-227.4	-213.397	-200.544	-192.546	-186.638
-0.56	-212.679	-277.367	-258.467	-241.393	-226.092	-211.988	-199.233	-191.408	-185.726
-0.54	-212.683	-277.203	-257.852	-240.318	-224.708	-210.53	-197.9	-190.267	-184.822
-0.52	-212.661	-276.997	-257.167	-239.156	-223.247	-209.022	-196.547	-189.124	-183.926
-0.5	-212.608	-276.744	-256.403	-237.898	-221.705	-207.467	-195.176	-187.981	-183.04
-0.48	-212.522	-276.438	-255.552	-236.539	-220.081	-205.865	-193.792	-186.841	-182.167
-0.46	-212.399	-276.072	-254.602	-235.069	-218.372	-204.219	-192.396	-185.707	-181.308
-0.44	-212.232	-275.638	-253.543	-233.481	-216.577	-202.532	-190.993	-184.583	-180.465
-0.42	-212.016	-275.125	-252.361	-231.766	-214.696	-200.807	-189.587	-183.471	-179.64
-0.4	-211.744	-274.52	-251.04	-229.916	-212.729	-199.051	-188.183	-182.375	-178.835
-0.38	-211.405	-273.809	-249.562	-227.923	-210.678	-197.267	-186.786	-181.298	-178.053
-0.36	-210.989	-272.974	-247.91	-225.779	-208.547	-195.464	-185.401	-180.243	-177.294
-0.34	-210.481	-271.991	-246.06	-223.479	-206.341	-193.648	-184.034	-179.216	-176.562
-0.32	-209.864	-270.834	-243.99	-221.018	-204.069	-191.829	-182.692	-178.219	-175.859
-0.3	-209.115	-269.47	-241.675	-218.395	-201.739	-190.017	-181.381	-177.257	-175.185
-0.28	-208.206	-267.856	-239.087	-215.612	-199.367	-188.224	-180.107	-176.333	-174.545
-0.26	-207.102	-265.943	-236.201	-212.676	-196.968	-186.461	-178.879	-175.451	-173.938
-0.24	-205.758	-263.669	-232.993	-209.603	-194.561	-184.743	-177.703	-174.616	-173.368
-0.22	-204.115	-260.958	-229.444	-206.414	-192.171	-183.083	-176.586	-173.831	-172.836
-0.2	-202.101	-257.723	-225.548	-203.141	-189.824	-181.496	-175.536	-173.1	-172.344
-0.18	-199.628	-253.864	-221.313	-199.827	-187.551	-179.998	-174.561	-172.426	-171.894
-0.16	-196.587	-249.273	-216.775	-196.529	-185.383	-178.604	-173.666	-171.814	-171.486
-0.14	-192.858	-243.857	-212.007	-193.314	-183.355	-177.331	-172.859	-171.265	-171.123
-0.12	-188.332	-237.567	-207.127	-190.261	-181.503	-176.192	-172.146	-170.783	-170.806
-0.1	-182.948	-230.46	-202.31	-187.458	-179.863	-175.201	-171.532	-170.371	-170.535
-0.08	-176.799	-222.792	-197.787	-184.997	-178.467	-174.372	-171.023	-170.03	-170.313
-0.06	-170.26	-215.12	-193.831	-182.968	-177.346	-173.715	-170.623	-169.763	-170.139
-0.04	-164.142	-208.349	-190.73	-181.452	-176.526	-173.239	-170.334	-169.572	-170.014
-0.02	-159.651	-203.61	-188.747	-180.514	-176.026	-172.951	-170.16	-169.456	-169.939
0	-157.981	-201.896	-188.063	-180.197	-175.858	-172.854	-170.102	-169.418	-169.914
0.02	-159.651	-203.61	-188.747	-180.514	-176.026	-172.951	-170.16	-169.456	-169.939
0.04	-164.142	-208.349	-190.73	-181.452	-176.526	-173.239	-170.334	-169.572	-170.014
0.06	-170.26	-215.12	-193.831	-182.968	-177.346	-173.715	-170.623	-169.763	-170.139
0.08	-176.799	-222.792	-197.787	-184.997	-178.467	-174.372	-171.023	-170.03	-170.313
0.1	-182.948	-230.46	-202.31	-187.458	-179.863	-175.201	-171.532	-170.371	-170.535
0.12	-188.332	-237.567	-207.127	-190.261	-181.503	-176.192	-172.146	-170.783	-170.806
0.14	-192.858	-243.857	-212.007	-193.314	-183.355	-177.331	-172.859	-171.265	-171.123
0.16	-196.587	-249.273	-216.775	-196.529	-185.383	-178.604	-173.666	-171.814	-171.486
0.18	-199.628	-253.864	-221.313	-199.827	-187.551	-179.998	-174.561	-172.426	-171.894
0.2	-202.101	-257.723	-225.548	-203.141	-189.824	-181.496	-175.536	-173.1	-172.344
0.22	-204.115	-260.958	-229.444	-206.414	-192.171	-183.083	-176.586	-173.831	-172.836
0.24	-205.758	-263.669	-232.993	-209.603	-194.561	-184.743	-177.703	-174.616	-173.368
0.26	-207.102	-265.943	-236.201	-212.676	-196.968	-186.461	-178.879	-175.451	-173.938
0.28	-208.206	-267.856	-239.087	-215.612	-199.367	-188.224	-180.107	-176.333	-174.545
0.3	-209.115	-269.47	-241.675	-218.395	-201.739	-190.017	-181.381	-177.257	-175.185
0.32	-209.864	-270.834	-243.99	-221.018	-204.069	-191.829	-182.692	-178.219	-175.859
0.34	-210.481	-271.991	-246.06	-223.479	-206.341	-193.648	-184.034	-179.216	-176.562
0.36	-210.989	-272.974	-247.91	-225.779	-208.547	-195.464	-185.401	-180.243	-177.294
0.38	-211.405	-273.809	-249.562	-227.923	-210.678	-197.267	-186.786	-181.298	-178.053
0.4	-211.744	-274.52	-251.04	-229.916	-212.729	-199.051	-188.183	-182.375	-178.835
0.42	-212.016	-275.125	-252.361	-231.766	-214.696	-200.807	-189.587	-183.471	-179.64
0.44	-212.232	-275.638	-253.543	-233.481	-216.577	-202.532	-190.993	-184.583	-180.465
0.46	-212.399	-276.072	-254.602	-235.069	-218.372	-204.219	-192.396	-185.707	-181.308
0.48	-212.522	-276.438	-255.552	-236.539	-220.081	-205.865	-193.792	-186.841	-182.167
0.5	-212.608	-276.744	-256.403	-237.898	-221.705	-207.467	-195.176	-187.981	-183.04
0.52	-212.661	-276.997	-257.167	-239.156	-223.247	-209.022	-196.547	-189.124	-183.926
0.54	-212.683	-277.203	-257.852	-240.318	-224.708	-210.53	-197.9	-190.267	-184.822
0.56	-212.679	-277.367	-258.467	-241.393	-226.092	-211.988	-199.233	-191.408	-185.726
0.58	-212.65	-277.495	-259.019	-242.388	-227.4	-213.397	-200.544	-192.546	-186.638
0.6	-212.599	-277.589	-259.513	-243.307	-228.638	-214.756	-201.831	-193.676	-187.555
0.62	-212.528	-277.654	-259.957	-244.157	-229.807	-216.064	-203.092	-194.799	-188.475
0.64	-212.438	-277.69	-260.353	-244.944	-230.912	-217.324	-204.326	-195.911	-189.398
0.66	-212.331	-277.702	-260.707	-245.671	-231.954	-218.535	-205.531	-197.012	-190.321
0.68	-212.208	-277.691	-261.023	-246.344	-232.938	-219.697	-206.708	-198.099	-191.244
0.7	-212.07	-277.659	-261.303	-246.967	-233.867	-220.813	-207.855	-199.172	-192.165
0.72	-211.917	-277.607	-261.551	-247.543	-234.743	-221.884	-208.972	-200.23	-193.082
0.74	-211.752	-277.537	-261.77	-248.075	-235.569	-222.91	-210.059	-201.271	-193.996
0.76	-211.573	-277.451	-261.961	-248.568	-236.348	-223.893	-211.116	-202.295	-194.904
0.78	-211.383	-277.349	-262.127	-249.023	-237.083	-224.835	-212.142	-203.3	-195.806
0.8	-211.181	-277.231	-262.27	-249.444	-237.776	-225.736	-213.137	-204.287	-196.702
0.82	-210.969	-277.1	-262.392	-249.832	-238.43	-226.598	-214.103	-205.255	-197.589
0.84	-210.745	-276.956	-262.494	-250.191	-239.046	-227.423	-215.039	-206.204	-198.467
0.86	-210.512	-276.799	-262.577	-250.521	-239.627	-228.213	-215.946	-207.132	-199.337
0.88	-210.268	-276.63	-262.643	-250.826	-240.174	-228.967	-216.824	-208.041	-200.196
0.9	-210.016	-276.45	-262.692	-251.106	-240.69	-229.688	-217.674	-208.929	-201.045
0.92	-209.754	-276.259	-262.727	-251.363	-241.176	-230.378	-218.497	-209.797	-201.883
0.94	-209.483	-276.058	-262.747	-251.599	-241.635	-231.037	-219.292	-210.644	-202.71
0.96	-209.203	-275.847	-262.754	-251.814	-242.066	-231.666	-220.06	-211.471	-203.525
0.98	-208.915	-275.626	-262.748	-252.011	-242.473	-232.268	-220.803	-212.279	-204.327
1	-208.619	-275.395	-262.731	-252.19	-242.855	-232.842	-221.521	-213.066	-205.118
1.02	-208.315	-275.156	-262.702	-252.352	-243.215	-233.391	-222.214	-213.833	-205.896
1.04	-208.002	-274.908	-262.662	-252.499	-243.554	-233.915	-222.883	-214.58	-206.66
1.06	-207.682	-274.652	-262.612	-252.631	-243.873	-234.415	-223.529	-215.308	-207.412
1.08	-207.354	-274.387	-262.553	-252.748	-244.172	-234.893	-224.153	-216.017	-208.151
1.1	-207.019	-274.115	-262.484	-252.852	-244.453	-235.349	-224.755	-216.707	-208.876
1.12	-206.676	-273.834	-262.407	-252.944	-244.717	-235.784	-225.336	-217.378	-209.589
1.14	-206.327	-273.547	-262.321	-253.024	-244.964	-236.199	-225.896	-218.031	-210.287
1.16	-205.97	-273.251	-262.227	-253.092	-245.195	-236.595	-226.436	-218.666	-210.973
1.18	-205.606	-272.949	-262.125	-253.149	-245.412	-236.973	-226.957	-219.283	-211.645
1.2	-205.235	-272.639	-262.016	-253.196	-245.615	-237.333	-227.459	-219.883	-212.304
1.22	-204.857	-272.323	-261.899	-253.234	-245.804	-237.676	-227.943	-220.467	-212.949
1.24	-204.472	-272	-261.776	-253.262	-245.98	-238.004	-228.41	-221.033	-213.581
1.26	-204.081	-271.67	-261.646	-253.281	-246.143	-238.315	-228.86	-221.584	-214.201
1.28	-203.684	-271.333	-261.51	-253.291	-246.295	-238.613	-229.294	-222.118	-214.807
1.3	-203.279	-270.991	-261.367	-253.294	-246.436	-238.895	-229.711	-222.637	-215.4
1.32	-202.868	-270.641	-261.219	-253.288	-246.566	-239.165	-230.114	-223.141	-215.981
1.34	-202.451	-270.286	-261.064	-253.275	-246.686	-239.421	-230.501	-223.631	-216.549
1.36	-202.028	-269.925	-260.904	-253.255	-246.796	-239.664	-230.874	-224.106	-217.105
1.38	-201.598	-269.557	-260.739	-253.228	-246.896	-239.895	-231.234	-224.567	-217.648
1.4	-201.162	-269.184	-260.568	-253.194	-246.987	-240.115	-231.58	-225.014	-218.179
1.42	-200.72	-268.805	-260.392	-253.154	-247.07	-240.324	-231.913	-225.448	-218.698
1.44	-200.271	-268.42	-260.211	-253.107	-247.144	-240.522	-232.233	-225.868	-219.205
1.46	-199.817	-268.03	-260.025	-253.055	-247.211	-240.709	-232.541	-226.277	-219.701
1.48	-199.357	-267.634	-259.834	-252.997	-247.269	-240.887	-232.838	-226.672	-220.185
1.5	-198.89	-267.232	-259.638	-252.933	-247.321	-241.054	-233.123	-227.056	-220.658
1.52	-198.418	-266.825	-259.438	-252.864	-247.365	-241.213	-233.397	-227.428	-221.12
1.54	-197.939	-266.413	-259.233	-252.79	-247.402	-241.363	-233.661	-227.789	-221.571
1.56	-197.455	-265.995	-259.024	-252.71	-247.433	-241.504	-233.914	-228.139	-222.012
1.58	-196.964	-265.573	-258.811	-252.626	-247.457	-241.637	-234.157	-228.478	-222.442
1.6	-196.468	-265.145	-258.594	-252.537	-247.475	-241.762	-234.391	-228.806	-222.861
1.62	-195.966	-264.712	-258.372	-252.443	-247.487	-241.879	-234.615	-229.124	-223.271
1.64	-195.458	-264.274	-258.146	-252.345	-247.494	-241.989	-234.831	-229.432	-223.671
1.66	-194.944	-263.831	-257.917	-252.243	-247.494	-242.091	-235.037	-229.73	-224.06
1.68	-194.423	-263.384	-257.683	-252.136	-247.49	-242.187	-235.235	-230.019	-224.441
1.7	-193.897	-262.931	-257.446	-252.025	-247.48	-242.275	-235.425	-230.299	-224.812
1.72	-193.365	-262.474	-257.205	-251.911	-247.465	-242.358	-235.607	-230.57	-225.174
1.74	-192.827	-262.012	-256.96	-251.792	-247.445	-242.434	-235.781	-230.832	-225.526
1.76	-192.282	-261.546	-256.712	-251.669	-247.421	-242.503	-235.947	-231.085	-225.87
1.78	-191.731	-261.075	-256.46	-251.543	-247.392	-242.567	-236.106	-231.331	-226.206
1.8	-191.174	-260.599	-256.205	-251.413	-247.358	-242.626	-236.259	-231.568	-226.533
1.82	-190.61	-260.119	-255.946	-251.28	-247.321	-242.678	-236.404	-231.797	-226.851
1.84	-190.04	-259.635	-255.684	-251.143	-247.279	-242.726	-236.542	-232.019	-227.162
1.86	-189.463	-259.146	-255.419	-251.003	-247.232	-242.768	-236.675	-232.233	-227.465
1.88	-188.878	-258.653	-255.15	-250.859	-247.182	-242.805	-236.801	-232.44	-227.759
1.9	-188.287	-258.155	-254.878	-250.713	-247.128	-242.837	-236.92	-232.64	-228.047
1.92	-187.687	-257.654	-254.603	-250.563	-247.07	-242.864	-237.034	-232.834	-228.326
1.94	-187.08	-257.148	-254.325	-250.41	-247.009	-242.887	-237.142	-233.02	-228.599
1.96	-186.464	-256.638	-254.044	-250.254	-246.944	-242.905	-237.245	-233.2	-228.864
1.98	-185.839	-256.125	-253.76	-250.094	-246.875	-242.919	-237.342	-233.374	-229.123
2	-185.205	-255.607	-253.473	-249.932	-246.803	-242.928	-237.433	-233.541	-229.374

## Sheet: Figure 4f
Magnetic field vs Seebeck coefficient
	50 K	80 K	100 K	120 K	140 K	160 K	180 K	200 K	225 K
-2	-164.71	-209.143	-189.106	-175.073	-165.143	-156.817	-148.767	-143.017	-137.356
-1.98	-164.482	-208.742	-188.691	-174.678	-164.763	-156.442	-148.39	-142.632	-136.959
-1.96	-164.246	-208.335	-188.273	-174.28	-164.379	-156.064	-148.01	-142.243	-136.559
-1.94	-164.001	-207.921	-187.851	-173.879	-163.993	-155.683	-147.628	-141.852	-136.156
-1.92	-163.749	-207.5	-187.426	-173.475	-163.604	-155.299	-147.242	-141.456	-135.749
-1.9	-163.488	-207.073	-186.996	-173.068	-163.213	-154.913	-146.852	-141.058	-135.338
-1.88	-163.219	-206.638	-186.562	-172.659	-162.818	-154.523	-146.459	-140.655	-134.925
-1.86	-162.941	-206.198	-186.125	-172.246	-162.421	-154.13	-146.063	-140.249	-134.507
-1.84	-162.656	-205.75	-185.684	-171.83	-162.021	-153.734	-145.663	-139.839	-134.086
-1.82	-162.363	-205.296	-185.239	-171.412	-161.618	-153.335	-145.26	-139.426	-133.661
-1.8	-162.062	-204.836	-184.79	-170.99	-161.211	-152.932	-144.853	-139.008	-133.232
-1.78	-161.753	-204.368	-184.337	-170.565	-160.802	-152.526	-144.442	-138.587	-132.799
-1.76	-161.436	-203.894	-183.88	-170.137	-160.39	-152.116	-144.027	-138.161	-132.362
-1.74	-161.112	-203.414	-183.419	-169.706	-159.974	-151.703	-143.609	-137.731	-131.922
-1.72	-160.779	-202.927	-182.954	-169.272	-159.556	-151.287	-143.186	-137.297	-131.477
-1.7	-160.439	-202.433	-182.486	-168.835	-159.133	-150.866	-142.759	-136.859	-131.028
-1.68	-160.091	-201.933	-182.013	-168.394	-158.708	-150.442	-142.327	-136.416	-130.575
-1.66	-159.735	-201.427	-181.537	-167.95	-158.279	-150.013	-141.892	-135.968	-130.118
-1.64	-159.372	-200.913	-181.056	-167.502	-157.846	-149.581	-141.451	-135.516	-129.656
-1.62	-159.001	-200.394	-180.571	-167.052	-157.41	-149.144	-141.006	-135.059	-129.19
-1.6	-158.622	-199.867	-180.083	-166.597	-156.97	-148.703	-140.557	-134.597	-128.719
-1.58	-158.236	-199.335	-179.59	-166.139	-156.526	-148.258	-140.102	-134.13	-128.244
-1.56	-157.842	-198.795	-179.093	-165.678	-156.079	-147.808	-139.642	-133.658	-127.765
-1.54	-157.441	-198.25	-178.592	-165.213	-155.627	-147.353	-139.178	-133.181	-127.28
-1.52	-157.032	-197.698	-178.087	-164.744	-155.171	-146.894	-138.708	-132.699	-126.791
-1.5	-156.615	-197.139	-177.578	-164.271	-154.711	-146.429	-138.232	-132.211	-126.298
-1.48	-156.192	-196.574	-177.065	-163.795	-154.246	-145.96	-137.751	-131.717	-125.799
-1.46	-155.76	-196.002	-176.547	-163.314	-153.777	-145.485	-137.264	-131.218	-125.296
-1.44	-155.322	-195.424	-176.025	-162.829	-153.303	-145.004	-136.771	-130.713	-124.787
-1.42	-154.876	-194.84	-175.499	-162.341	-152.824	-144.518	-136.272	-130.202	-124.274
-1.4	-154.423	-194.249	-174.968	-161.847	-152.34	-144.026	-135.767	-129.685	-123.755
-1.38	-153.962	-193.651	-174.433	-161.35	-151.851	-143.528	-135.255	-129.162	-123.232
-1.36	-153.494	-193.047	-173.893	-160.848	-151.357	-143.024	-134.737	-128.633	-122.703
-1.34	-153.018	-192.437	-173.349	-160.341	-150.858	-142.514	-134.211	-128.097	-122.169
-1.32	-152.536	-191.82	-172.8	-159.83	-150.352	-141.996	-133.679	-127.555	-121.63
-1.3	-152.046	-191.197	-172.246	-159.313	-149.841	-141.472	-133.14	-127.005	-121.086
-1.28	-151.549	-190.567	-171.688	-158.792	-149.323	-140.941	-132.593	-126.449	-120.537
-1.26	-151.045	-189.931	-171.125	-158.265	-148.799	-140.402	-132.038	-125.887	-119.982
-1.24	-150.533	-189.288	-170.556	-157.733	-148.269	-139.856	-131.476	-125.317	-119.422
-1.22	-150.014	-188.638	-169.983	-157.195	-147.731	-139.301	-130.906	-124.739	-118.857
-1.2	-149.488	-187.982	-169.405	-156.652	-147.187	-138.739	-130.327	-124.155	-118.286
-1.18	-148.955	-187.32	-168.821	-156.102	-146.634	-138.167	-129.74	-123.563	-117.71
-1.16	-148.415	-186.651	-168.232	-155.546	-146.074	-137.587	-129.144	-122.964	-117.129
-1.14	-147.867	-185.975	-167.637	-154.983	-145.506	-136.998	-128.539	-122.356	-116.542
-1.12	-147.312	-185.292	-167.036	-154.414	-144.93	-136.399	-127.925	-121.741	-115.951
-1.1	-146.75	-184.603	-166.43	-153.838	-144.344	-135.79	-127.301	-121.119	-115.354
-1.08	-146.181	-183.906	-165.817	-153.254	-143.75	-135.171	-126.667	-120.488	-114.752
-1.06	-145.605	-183.203	-165.198	-152.662	-143.145	-134.541	-126.024	-119.849	-114.145
-1.04	-145.021	-182.493	-164.573	-152.062	-142.531	-133.9	-125.37	-119.203	-113.533
-1.02	-144.43	-181.776	-163.941	-151.454	-141.906	-133.248	-124.706	-118.548	-112.916
-1	-143.832	-181.051	-163.302	-150.836	-141.269	-132.583	-124.031	-117.884	-112.295
-0.98	-143.227	-180.32	-162.656	-150.21	-140.621	-131.906	-123.346	-117.213	-111.669
-0.96	-142.614	-179.58	-162.001	-149.573	-139.961	-131.216	-122.649	-116.533	-111.038
-0.94	-141.993	-178.834	-161.339	-148.925	-139.288	-130.513	-121.94	-115.846	-110.403
-0.92	-141.366	-178.079	-160.669	-148.267	-138.601	-129.796	-121.22	-115.15	-109.764
-0.9	-140.73	-177.317	-159.99	-147.597	-137.9	-129.064	-120.488	-114.445	-109.122
-0.88	-140.087	-176.547	-159.302	-146.914	-137.184	-128.318	-119.744	-113.733	-108.476
-0.86	-139.436	-175.768	-158.604	-146.219	-136.452	-127.556	-118.988	-113.013	-107.826
-0.84	-138.777	-174.981	-157.895	-145.509	-135.704	-126.778	-118.22	-112.285	-107.173
-0.82	-138.111	-174.185	-157.176	-144.784	-134.938	-125.984	-117.439	-111.55	-106.518
-0.8	-137.436	-173.379	-156.445	-144.043	-134.154	-125.172	-116.646	-110.807	-105.86
-0.78	-136.752	-172.565	-155.701	-143.286	-133.35	-124.343	-115.841	-110.057	-105.2
-0.76	-136.06	-171.74	-154.945	-142.51	-132.527	-123.495	-115.022	-109.3	-104.539
-0.74	-135.36	-170.905	-154.174	-141.716	-131.682	-122.629	-114.192	-108.536	-103.876
-0.72	-134.65	-170.058	-153.388	-140.9	-130.814	-121.744	-113.349	-107.767	-103.213
-0.7	-133.93	-169.201	-152.585	-140.062	-129.922	-120.839	-112.493	-106.992	-102.549
-0.68	-133.201	-168.33	-151.765	-139.201	-129.006	-119.914	-111.626	-106.211	-101.886
-0.66	-132.462	-167.447	-150.925	-138.314	-128.064	-118.969	-110.747	-105.426	-101.223
-0.64	-131.712	-166.55	-150.064	-137.4	-127.094	-118.003	-109.857	-104.638	-100.562
-0.62	-130.95	-165.638	-149.181	-136.457	-126.096	-117.016	-108.956	-103.846	-99.9028
-0.6	-130.177	-164.709	-148.273	-135.482	-125.067	-116.008	-108.046	-103.051	-99.2464
-0.58	-129.39	-163.763	-147.337	-134.473	-124.008	-114.979	-107.125	-102.255	-98.5935
-0.56	-128.59	-162.797	-146.372	-133.427	-122.916	-113.929	-106.197	-101.458	-97.9447
-0.54	-127.775	-161.81	-145.374	-132.342	-121.79	-112.858	-105.261	-100.662	-97.3008
-0.52	-126.944	-160.8	-144.339	-131.215	-120.629	-111.768	-104.318	-99.8674	-96.6626
-0.5	-126.095	-159.764	-143.264	-130.043	-119.433	-110.659	-103.37	-99.0752	-96.031
-0.48	-125.226	-158.698	-142.145	-128.823	-118.2	-109.531	-102.419	-98.287	-95.4066
-0.46	-124.336	-157.6	-140.976	-127.55	-116.931	-108.386	-101.466	-97.504	-94.7906
-0.44	-123.421	-156.464	-139.752	-126.222	-115.624	-107.226	-100.513	-96.7276	-94.1836
-0.42	-122.479	-155.286	-138.466	-124.835	-114.281	-106.053	-99.5617	-95.9594	-93.5867
-0.4	-121.506	-154.06	-137.112	-123.387	-112.901	-104.869	-98.6145	-95.2009	-93.0008
-0.38	-120.496	-152.777	-135.682	-121.872	-111.487	-103.677	-97.6738	-94.4538	-92.4269
-0.36	-119.445	-151.43	-134.166	-120.29	-110.041	-102.48	-96.7422	-93.7197	-91.8657
-0.34	-118.345	-150.007	-132.556	-118.638	-108.565	-101.282	-95.8224	-93.0004	-91.3184
-0.32	-117.187	-148.494	-130.84	-116.915	-107.063	-100.088	-94.9174	-92.2977	-90.7859
-0.3	-115.961	-146.876	-129.008	-115.122	-105.542	-98.9016	-94.0301	-91.6134	-90.2692
-0.28	-114.652	-145.133	-127.048	-113.26	-104.007	-97.729	-93.1639	-90.9493	-89.769
-0.26	-113.244	-143.241	-124.949	-111.334	-102.467	-96.5758	-92.322	-90.3073	-89.2865
-0.24	-111.714	-141.17	-122.703	-109.351	-100.93	-95.4484	-91.5079	-89.6892	-88.8224
-0.22	-110.036	-138.886	-120.302	-107.325	-99.4097	-94.3534	-90.7249	-89.0968	-88.3777
-0.2	-108.175	-136.348	-117.746	-105.27	-97.917	-93.298	-89.9765	-88.5319	-87.9531
-0.18	-106.09	-133.512	-115.041	-103.208	-96.4668	-92.2893	-89.2661	-87.9961	-87.5494
-0.16	-103.732	-130.33	-112.209	-101.165	-95.0743	-91.3347	-88.5969	-87.4911	-87.1674
-0.14	-101.049	-126.765	-109.286	-99.1757	-93.7562	-90.4416	-87.9721	-87.0183	-86.8077
-0.12	-97.9944	-122.799	-106.332	-97.2761	-92.5292	-89.6169	-87.3947	-86.5792	-86.4709
-0.1	-94.5502	-118.472	-103.432	-95.5088	-91.4101	-88.8673	-86.8673	-86.175	-86.1576
-0.08	-90.7718	-113.915	-100.697	-93.9177	-90.4152	-88.1989	-86.3923	-85.8068	-85.8683
-0.06	-86.8536	-109.406	-98.2588	-92.5461	-89.5588	-87.6169	-85.9718	-85.4754	-85.6033
-0.04	-83.1941	-105.387	-96.2573	-91.4332	-88.8533	-87.1256	-85.6073	-85.1816	-85.3629
-0.02	-80.3799	-102.407	-94.8186	-90.6105	-88.308	-86.7284	-85.3	-84.926	-85.1474
0	-78.9906	-100.948	-94.0316	-90.0983	-87.929	-86.427	-85.0508	-84.7088	-84.9569
0.02	-80.3799	-102.407	-94.8186	-90.6105	-88.308	-86.7284	-85.3	-84.926	-85.1474
0.04	-83.1941	-105.387	-96.2573	-91.4332	-88.8533	-87.1256	-85.6073	-85.1816	-85.3629
0.06	-86.8536	-109.406	-98.2588	-92.5461	-89.5588	-87.6169	-85.9718	-85.4754	-85.6033
0.08	-90.7718	-113.915	-100.697	-93.9177	-90.4152	-88.1989	-86.3923	-85.8068	-85.8683
0.1	-94.5502	-118.472	-103.432	-95.5088	-91.4101	-88.8673	-86.8673	-86.175	-86.1576
0.12	-97.9944	-122.799	-106.332	-97.2761	-92.5292	-89.6169	-87.3947	-86.5792	-86.4709
0.14	-101.049	-126.765	-109.286	-99.1757	-93.7562	-90.4416	-87.9721	-87.0183	-86.8077
0.16	-103.732	-130.33	-112.209	-101.165	-95.0743	-91.3347	-88.5969	-87.4911	-87.1674
0.18	-106.09	-133.512	-115.041	-103.208	-96.4668	-92.2893	-89.2661	-87.9961	-87.5494
0.2	-108.175	-136.348	-117.746	-105.27	-97.917	-93.298	-89.9765	-88.5319	-87.9531
0.22	-110.036	-138.886	-120.302	-107.325	-99.4097	-94.3534	-90.7249	-89.0968	-88.3777
0.24	-111.714	-141.17	-122.703	-109.351	-100.93	-95.4484	-91.5079	-89.6892	-88.8224
0.26	-113.244	-143.241	-124.949	-111.334	-102.467	-96.5758	-92.322	-90.3073	-89.2865
0.28	-114.652	-145.133	-127.048	-113.26	-104.007	-97.729	-93.1639	-90.9493	-89.769
0.3	-115.961	-146.876	-129.008	-115.122	-105.542	-98.9016	-94.0301	-91.6134	-90.2692
0.32	-117.187	-148.494	-130.84	-116.915	-107.063	-100.088	-94.9174	-92.2977	-90.7859
0.34	-118.345	-150.007	-132.556	-118.638	-108.565	-101.282	-95.8224	-93.0004	-91.3184
0.36	-119.445	-151.43	-134.166	-120.29	-110.041	-102.48	-96.7422	-93.7197	-91.8657
0.38	-120.496	-152.777	-135.682	-121.872	-111.487	-103.677	-97.6738	-94.4538	-92.4269
0.4	-121.506	-154.06	-137.112	-123.387	-112.901	-104.869	-98.6145	-95.2009	-93.0008
0.42	-122.479	-155.286	-138.466	-124.835	-114.281	-106.053	-99.5617	-95.9594	-93.5867
0.44	-123.421	-156.464	-139.752	-126.222	-115.624	-107.226	-100.513	-96.7276	-94.1836
0.46	-124.336	-157.6	-140.976	-127.55	-116.931	-108.386	-101.466	-97.504	-94.7906
0.48	-125.226	-158.698	-142.145	-128.823	-118.2	-109.531	-102.419	-98.287	-95.4066
0.5	-126.095	-159.764	-143.264	-130.043	-119.433	-110.659	-103.37	-99.0752	-96.031
0.52	-126.944	-160.8	-144.339	-131.215	-120.629	-111.768	-104.318	-99.8674	-96.6626
0.54	-127.775	-161.81	-145.374	-132.342	-121.79	-112.858	-105.261	-100.662	-97.3008
0.56	-128.59	-162.797	-146.372	-133.427	-122.916	-113.929	-106.197	-101.458	-97.9447
0.58	-129.39	-163.763	-147.337	-134.473	-124.008	-114.979	-107.125	-102.255	-98.5935
0.6	-130.177	-164.709	-148.273	-135.482	-125.067	-116.008	-108.046	-103.051	-99.2464
0.62	-130.95	-165.638	-149.181	-136.457	-126.096	-117.016	-108.956	-103.846	-99.9028
0.64	-131.712	-166.55	-150.064	-137.4	-127.094	-118.003	-109.857	-104.638	-100.562
0.66	-132.462	-167.447	-150.925	-138.314	-128.064	-118.969	-110.747	-105.426	-101.223
0.68	-133.201	-168.33	-151.765	-139.201	-129.006	-119.914	-111.626	-106.211	-101.886
0.7	-133.93	-169.201	-152.585	-140.062	-129.922	-120.839	-112.493	-106.992	-102.549
0.72	-134.65	-170.058	-153.388	-140.9	-130.814	-121.744	-113.349	-107.767	-103.213
0.74	-135.36	-170.905	-154.174	-141.716	-131.682	-122.629	-114.192	-108.536	-103.876
0.76	-136.06	-171.74	-154.945	-142.51	-132.527	-123.495	-115.022	-109.3	-104.539
0.78	-136.752	-172.565	-155.701	-143.286	-133.35	-124.343	-115.841	-110.057	-105.2
0.8	-137.436	-173.379	-156.445	-144.043	-134.154	-125.172	-116.646	-110.807	-105.86
0.82	-138.111	-174.185	-157.176	-144.784	-134.938	-125.984	-117.439	-111.55	-106.518
0.84	-138.777	-174.981	-157.895	-145.509	-135.704	-126.778	-118.22	-112.285	-107.173
0.86	-139.436	-175.768	-158.604	-146.219	-136.452	-127.556	-118.988	-113.013	-107.826
0.88	-140.087	-176.547	-159.302	-146.914	-137.184	-128.318	-119.744	-113.733	-108.476
0.9	-140.73	-177.317	-159.99	-147.597	-137.9	-129.064	-120.488	-114.445	-109.122
0.92	-141.366	-178.079	-160.669	-148.267	-138.601	-129.796	-121.22	-115.15	-109.764
0.94	-141.993	-178.834	-161.339	-148.925	-139.288	-130.513	-121.94	-115.846	-110.403
0.96	-142.614	-179.58	-162.001	-149.573	-139.961	-131.216	-122.649	-116.533	-111.038
0.98	-143.227	-180.32	-162.656	-150.21	-140.621	-131.906	-123.346	-117.213	-111.669
1	-143.832	-181.051	-163.302	-150.836	-141.269	-132.583	-124.031	-117.884	-112.295
1.02	-144.43	-181.776	-163.941	-151.454	-141.906	-133.248	-124.706	-118.548	-112.916
1.04	-145.021	-182.493	-164.573	-152.062	-142.531	-133.9	-125.37	-119.203	-113.533
1.06	-145.605	-183.203	-165.198	-152.662	-143.145	-134.541	-126.024	-119.849	-114.145
1.08	-146.181	-183.906	-165.817	-153.254	-143.75	-135.171	-126.667	-120.488	-114.752
1.1	-146.75	-184.603	-166.43	-153.838	-144.344	-135.79	-127.301	-121.119	-115.354
1.12	-147.312	-185.292	-167.036	-154.414	-144.93	-136.399	-127.925	-121.741	-115.951
1.14	-147.867	-185.975	-167.637	-154.983	-145.506	-136.998	-128.539	-122.356	-116.542
1.16	-148.415	-186.651	-168.232	-155.546	-146.074	-137.587	-129.144	-122.964	-117.129
1.18	-148.955	-187.32	-168.821	-156.102	-146.634	-138.167	-129.74	-123.563	-117.71
1.2	-149.488	-187.982	-169.405	-156.652	-147.187	-138.739	-130.327	-124.155	-118.286
1.22	-150.014	-188.638	-169.983	-157.195	-147.731	-139.301	-130.906	-124.739	-118.857
1.24	-150.533	-189.288	-170.556	-157.733	-148.269	-139.856	-131.476	-125.317	-119.422
1.26	-151.045	-189.931	-171.125	-158.265	-148.799	-140.402	-132.038	-125.887	-119.982
1.28	-151.549	-190.567	-171.688	-158.792	-149.323	-140.941	-132.593	-126.449	-120.537
1.3	-152.046	-191.197	-172.246	-159.313	-149.841	-141.472	-133.14	-127.005	-121.086
1.32	-152.536	-191.82	-172.8	-159.83	-150.352	-141.996	-133.679	-127.555	-121.63
1.34	-153.018	-192.437	-173.349	-160.341	-150.858	-142.514	-134.211	-128.097	-122.169
1.36	-153.494	-193.047	-173.893	-160.848	-151.357	-143.024	-134.737	-128.633	-122.703
1.38	-153.962	-193.651	-174.433	-161.35	-151.851	-143.528	-135.255	-129.162	-123.232
1.4	-154.423	-194.249	-174.968	-161.847	-152.34	-144.026	-135.767	-129.685	-123.755
1.42	-154.876	-194.84	-175.499	-162.341	-152.824	-144.518	-136.272	-130.202	-124.274
1.44	-155.322	-195.424	-176.025	-162.829	-153.303	-145.004	-136.771	-130.713	-124.787
1.46	-155.76	-196.002	-176.547	-163.314	-153.777	-145.485	-137.264	-131.218	-125.296
1.48	-156.192	-196.574	-177.065	-163.795	-154.246	-145.96	-137.751	-131.717	-125.799
1.5	-156.615	-197.139	-177.578	-164.271	-154.711	-146.429	-138.232	-132.211	-126.298
1.52	-157.032	-197.698	-178.087	-164.744	-155.171	-146.894	-138.708	-132.699	-126.791
1.54	-157.441	-198.25	-178.592	-165.213	-155.627	-147.353	-139.178	-133.181	-127.28
1.56	-157.842	-198.795	-179.093	-165.678	-156.079	-147.808	-139.642	-133.658	-127.765
1.58	-158.236	-199.335	-179.59	-166.139	-156.526	-148.258	-140.102	-134.13	-128.244
1.6	-158.622	-199.867	-180.083	-166.597	-156.97	-148.703	-140.557	-134.597	-128.719
1.62	-159.001	-200.394	-180.571	-167.052	-157.41	-149.144	-141.006	-135.059	-129.19
1.64	-159.372	-200.913	-181.056	-167.502	-157.846	-149.581	-141.451	-135.516	-129.656
1.66	-159.735	-201.427	-181.537	-167.95	-158.279	-150.013	-141.892	-135.968	-130.118
1.68	-160.091	-201.933	-182.013	-168.394	-158.708	-150.442	-142.327	-136.416	-130.575
1.7	-160.439	-202.433	-182.486	-168.835	-159.133	-150.866	-142.759	-136.859	-131.028
1.72	-160.779	-202.927	-182.954	-169.272	-159.556	-151.287	-143.186	-137.297	-131.477
1.74	-161.112	-203.414	-183.419	-169.706	-159.974	-151.703	-143.609	-137.731	-131.922
1.76	-161.436	-203.894	-183.88	-170.137	-160.39	-152.116	-144.027	-138.161	-132.362
1.78	-161.753	-204.368	-184.337	-170.565	-160.802	-152.526	-144.442	-138.587	-132.799
1.8	-162.062	-204.836	-184.79	-170.99	-161.211	-152.932	-144.853	-139.008	-133.232
1.82	-162.363	-205.296	-185.239	-171.412	-161.618	-153.335	-145.26	-139.426	-133.661
1.84	-162.656	-205.75	-185.684	-171.83	-162.021	-153.734	-145.663	-139.839	-134.086
1.86	-162.941	-206.198	-186.125	-172.246	-162.421	-154.13	-146.063	-140.249	-134.507
1.88	-163.219	-206.638	-186.562	-172.659	-162.818	-154.523	-146.459	-140.655	-134.925
1.9	-163.488	-207.073	-186.996	-173.068	-163.213	-154.913	-146.852	-141.058	-135.338
1.92	-163.749	-207.5	-187.426	-173.475	-163.604	-155.299	-147.242	-141.456	-135.749
1.94	-164.001	-207.921	-187.851	-173.879	-163.993	-155.683	-147.628	-141.852	-136.156
1.96	-164.246	-208.335	-188.273	-174.28	-164.379	-156.064	-148.01	-142.243	-136.559
1.98	-164.482	-208.742	-188.691	-174.678	-164.763	-156.442	-148.39	-142.632	-136.959
2	-164.71	-209.143	-189.106	-175.073	-165.143	-156.817	-148.767	-143.017	-137.356

## Sheet: Figure 4g
Magnetic field vs Seebeck coefficient
	50 K	80 K	100 K	120 K	140 K	160 K	180 K	200 K	225 K
-2	-20.4953	-46.464	-64.3671	-74.859	-81.6601	-86.1114	-88.6668	-90.5242	-92.0185
-1.98	-21.3574	-47.3825	-65.0684	-75.4163	-82.1128	-86.477	-88.9516	-90.7418	-92.1636
-1.96	-22.2183	-48.3037	-65.7707	-75.9735	-82.5648	-86.8411	-89.2343	-90.9566	-92.3052
-1.94	-23.0785	-49.2275	-66.4738	-76.5306	-83.016	-87.2038	-89.5146	-91.1684	-92.4433
-1.92	-23.9386	-50.1539	-67.1777	-77.0875	-83.4663	-87.5648	-89.7926	-91.3772	-92.5776
-1.9	-24.7989	-51.0829	-67.8823	-77.6442	-83.9157	-87.9242	-90.0682	-91.5828	-92.7082
-1.88	-25.6597	-52.0143	-68.5877	-78.2007	-84.3642	-88.2819	-90.3411	-91.7851	-92.8349
-1.86	-26.5212	-52.9481	-69.2937	-78.7569	-84.8116	-88.6377	-90.6115	-91.984	-92.9576
-1.84	-27.3836	-53.8843	-70.0003	-79.3128	-85.2579	-88.9917	-90.8791	-92.1795	-93.0763
-1.82	-28.2472	-54.8228	-70.7076	-79.8683	-85.7031	-89.3436	-91.1438	-92.3714	-93.1908
-1.8	-29.112	-55.7635	-71.4153	-80.4234	-86.1471	-89.6936	-91.4056	-92.5595	-93.301
-1.78	-29.9782	-56.7063	-72.1235	-80.978	-86.5898	-90.0414	-91.6643	-92.7438	-93.4067
-1.76	-30.8459	-57.6513	-72.8322	-81.5322	-87.0312	-90.387	-91.9199	-92.9242	-93.508
-1.74	-31.7152	-58.5982	-73.5412	-82.0857	-87.4712	-90.7302	-92.1721	-93.1005	-93.6047
-1.72	-32.586	-59.5471	-74.2506	-82.6386	-87.9096	-91.071	-92.4209	-93.2726	-93.6966
-1.7	-33.4585	-60.4979	-74.9602	-83.1908	-88.3466	-91.4093	-92.6662	-93.4403	-93.7837
-1.68	-34.3326	-61.4505	-75.6701	-83.7424	-88.7819	-91.7449	-92.9078	-93.6036	-93.8658
-1.66	-35.2084	-62.4048	-76.3801	-84.2931	-89.2154	-92.0778	-93.1456	-93.7622	-93.9429
-1.64	-36.086	-63.3608	-77.0903	-84.8429	-89.6472	-92.4078	-93.3794	-93.916	-94.0147
-1.62	-36.9652	-64.3184	-77.8005	-85.3918	-90.077	-92.7347	-93.609	-94.0649	-94.0811
-1.6	-37.8461	-65.2775	-78.5108	-85.9398	-90.5049	-93.0585	-93.8344	-94.2087	-94.1422
-1.58	-38.7286	-66.2381	-79.221	-86.4866	-90.9306	-93.3791	-94.0554	-94.3473	-94.1976
-1.56	-39.6127	-67.2	-79.9311	-87.0323	-91.3541	-93.6962	-94.2717	-94.4804	-94.2473
-1.54	-40.4985	-68.1632	-80.641	-87.5768	-91.7753	-94.0096	-94.4832	-94.6079	-94.2912
-1.52	-41.3858	-69.1277	-81.3507	-88.12	-92.194	-94.3194	-94.6898	-94.7297	-94.3291
-1.5	-42.2746	-70.0932	-82.0601	-88.6618	-92.6101	-94.6252	-94.8911	-94.8455	-94.3608
-1.48	-43.1649	-71.0599	-82.7691	-89.2022	-93.0235	-94.9269	-95.0871	-94.9551	-94.3864
-1.46	-44.0565	-72.0275	-83.4777	-89.7409	-93.4341	-95.2243	-95.2775	-95.0584	-94.4056
-1.44	-44.9496	-72.996	-84.1857	-90.278	-93.8416	-95.5173	-95.4621	-95.1552	-94.4182
-1.42	-45.8439	-73.9654	-84.8932	-90.8132	-94.246	-95.8055	-95.6406	-95.2452	-94.4243
-1.4	-46.7394	-74.9355	-85.6	-91.3466	-94.647	-96.0888	-95.8129	-95.3283	-94.4236
-1.38	-47.6361	-75.9062	-86.3061	-91.8779	-95.0445	-96.367	-95.9787	-95.4043	-94.4159
-1.36	-48.5339	-76.8775	-87.0113	-92.4071	-95.4383	-96.6398	-96.1377	-95.4728	-94.4013
-1.34	-49.4328	-77.8492	-87.7156	-92.934	-95.8281	-96.9069	-96.2897	-95.5338	-94.3796
-1.32	-50.3325	-78.8214	-88.4189	-93.4585	-96.2139	-97.1681	-96.4343	-95.5869	-94.3505
-1.3	-51.2332	-79.7938	-89.1211	-93.9804	-96.5953	-97.4231	-96.5714	-95.632	-94.3142
-1.28	-52.1346	-80.7664	-89.822	-94.4995	-96.9721	-97.6716	-96.7006	-95.6688	-94.2703
-1.26	-53.0367	-81.7392	-90.5216	-95.0157	-97.344	-97.9133	-96.8216	-95.6971	-94.2188
-1.24	-53.9395	-82.7119	-91.2197	-95.5288	-97.7109	-98.1479	-96.934	-95.7166	-94.1596
-1.22	-54.8428	-83.6846	-91.9163	-96.0386	-98.0723	-98.375	-97.0377	-95.7271	-94.0926
-1.2	-55.7465	-84.657	-92.6111	-96.5448	-98.428	-98.5942	-97.1321	-95.7284	-94.0178
-1.18	-56.6506	-85.6291	-93.3041	-97.0474	-98.7777	-98.8052	-97.217	-95.7203	-93.935
-1.16	-57.555	-86.6008	-93.9951	-97.5459	-99.121	-99.0076	-97.2921	-95.7023	-93.8441
-1.14	-58.4595	-87.572	-94.6839	-98.0401	-99.4575	-99.2008	-97.3568	-95.6745	-93.7451
-1.12	-59.3641	-88.5425	-95.3704	-98.5298	-99.7868	-99.3846	-97.4109	-95.6364	-93.638
-1.1	-60.2686	-89.5122	-96.0543	-99.0147	-100.109	-99.5583	-97.454	-95.5879	-93.5227
-1.08	-61.173	-90.481	-96.7356	-99.4943	-100.422	-99.7216	-97.4857	-95.5287	-93.3992
-1.06	-62.0771	-91.4487	-97.4139	-99.9685	-100.727	-99.8739	-97.5054	-95.4587	-93.2675
-1.04	-62.9808	-92.4153	-98.089	-100.437	-101.023	-100.015	-97.513	-95.3775	-93.1276
-1.02	-63.8841	-93.3804	-98.7608	-100.899	-101.31	-100.143	-97.5078	-95.2851	-92.9795
-1	-64.7867	-94.3441	-99.4288	-101.354	-101.586	-100.259	-97.4895	-95.1811	-92.8233
-0.98	-65.6886	-95.3061	-100.093	-101.802	-101.852	-100.361	-97.4577	-95.0655	-92.659
-0.96	-66.5895	-96.2662	-100.753	-102.242	-102.105	-100.45	-97.4119	-94.938	-92.4867
-0.94	-67.4895	-97.2242	-101.408	-102.673	-102.347	-100.524	-97.3516	-94.7986	-92.3066
-0.92	-68.3882	-98.1799	-102.058	-103.096	-102.576	-100.582	-97.2765	-94.647	-92.1187
-0.9	-69.2856	-99.1332	-102.702	-103.509	-102.79	-100.624	-97.1861	-94.4833	-91.9234
-0.88	-70.1814	-100.084	-103.341	-103.912	-102.99	-100.649	-97.08	-94.3073	-91.7206
-0.86	-71.0756	-101.031	-103.973	-104.303	-103.174	-100.657	-96.9579	-94.119	-91.5108
-0.84	-71.9678	-101.975	-104.599	-104.682	-103.342	-100.645	-96.8192	-93.9184	-91.2941
-0.82	-72.8579	-102.916	-105.216	-105.048	-103.492	-100.615	-96.6637	-93.7056	-91.0709
-0.8	-73.7457	-103.852	-105.826	-105.4	-103.622	-100.564	-96.4911	-93.4806	-90.8414
-0.78	-74.6308	-104.784	-106.426	-105.737	-103.733	-100.492	-96.301	-93.2437	-90.6062
-0.76	-75.5131	-105.711	-107.017	-106.058	-103.821	-100.398	-96.0932	-92.9949	-90.3655
-0.74	-76.3922	-106.633	-107.596	-106.36	-103.887	-100.281	-95.8675	-92.7346	-90.1198
-0.72	-77.2677	-107.549	-108.164	-106.643	-103.929	-100.14	-95.6238	-92.463	-89.8696
-0.7	-78.1394	-108.458	-108.718	-106.904	-103.944	-99.9746	-95.3619	-92.1807	-89.6156
-0.68	-79.0067	-109.361	-109.258	-107.143	-103.932	-99.7835	-95.082	-91.8879	-89.3582
-0.66	-79.8692	-110.255	-109.782	-107.357	-103.89	-99.566	-94.784	-91.5853	-89.098
-0.64	-80.7264	-111.14	-110.289	-107.544	-103.817	-99.3213	-94.4683	-91.2735	-88.8359
-0.62	-81.5777	-112.016	-110.775	-107.701	-103.712	-99.0489	-94.1351	-90.9532	-88.5724
-0.6	-82.4224	-112.88	-111.24	-107.825	-103.571	-98.7481	-93.785	-90.6252	-88.3083
-0.58	-83.2596	-113.732	-111.681	-107.915	-103.393	-98.4184	-93.4184	-90.2904	-88.0445
-0.56	-84.0885	-114.57	-112.095	-107.966	-103.176	-98.0596	-93.0362	-89.9499	-87.7818
-0.54	-84.908	-115.392	-112.478	-107.976	-102.918	-97.6715	-92.6393	-89.6047	-87.5211
-0.52	-85.7168	-116.196	-112.827	-107.94	-102.618	-97.2542	-92.2288	-89.2561	-87.2633
-0.5	-86.5134	-116.98	-113.139	-107.855	-102.272	-96.8081	-91.806	-88.9054	-87.0094
-0.48	-87.2961	-117.74	-113.407	-107.716	-101.881	-96.3339	-91.3724	-88.554	-86.7604
-0.46	-88.0628	-118.473	-113.627	-107.519	-101.441	-95.8325	-90.9298	-88.2035	-86.5173
-0.44	-88.8108	-119.174	-113.791	-107.259	-100.953	-95.3053	-90.4802	-87.8554	-86.2812
-0.42	-89.5372	-119.839	-113.894	-106.93	-100.415	-94.7543	-90.0258	-87.5115	-86.0532
-0.4	-90.2381	-120.461	-113.927	-106.529	-99.8273	-94.1816	-89.5689	-87.1737	-85.8343
-0.38	-90.909	-121.032	-113.88	-106.05	-99.1906	-93.5903	-89.1124	-86.8438	-85.6257
-0.36	-91.5442	-121.544	-113.743	-105.489	-98.5062	-92.9836	-88.659	-86.5237	-85.4284
-0.34	-92.1365	-121.984	-113.504	-104.84	-97.7765	-92.3658	-88.2121	-86.2156	-85.2437
-0.32	-92.677	-122.34	-113.15	-104.102	-97.0053	-91.7414	-87.7747	-85.9215	-85.0726
-0.3	-93.1544	-122.593	-112.667	-103.273	-96.1976	-91.1158	-87.3506	-85.6435	-84.9162
-0.28	-93.5544	-122.723	-112.039	-102.352	-95.36	-90.495	-86.9434	-85.3836	-84.7755
-0.26	-93.8586	-122.702	-111.252	-101.343	-94.501	-89.8854	-86.5568	-85.1441	-84.6517
-0.24	-94.0435	-122.499	-110.29	-100.251	-93.6308	-89.2943	-86.1947	-84.927	-84.5457
-0.22	-94.0789	-122.072	-109.143	-99.0887	-92.7616	-88.7291	-85.8611	-84.7344	-84.4585
-0.2	-93.9265	-121.375	-107.802	-97.8708	-91.9074	-88.1978	-85.5598	-84.5682	-84.3911
-0.18	-93.5378	-120.352	-106.271	-96.6196	-91.0839	-87.7086	-85.2946	-84.4303	-84.3442
-0.16	-92.8543	-118.943	-104.566	-95.3638	-90.3082	-87.2696	-85.0691	-84.3225	-84.3187
-0.14	-91.8092	-117.093	-102.72	-94.1387	-89.5987	-86.8891	-84.8869	-84.2465	-84.3154
-0.12	-90.3371	-114.768	-100.795	-92.9853	-88.9739	-86.5747	-84.7513	-84.2038	-84.3348
-0.1	-88.3983	-111.989	-98.8783	-91.9496	-88.4524	-86.3338	-84.665	-84.1958	-84.3777
-0.08	-86.0267	-108.877	-97.0901	-91.0794	-88.0517	-86.173	-84.6308	-84.2235	-84.4444
-0.06	-83.4068	-105.714	-95.5718	-90.4217	-87.7874	-86.0979	-84.6508	-84.288	-84.5354
-0.04	-80.9484	-102.962	-94.4729	-90.0186	-87.6728	-86.1132	-84.7267	-84.3901	-84.651
-0.02	-79.2707	-101.203	-93.928	-89.9036	-87.718	-86.2222	-84.8598	-84.5302	-84.7914
0	-78.9906	-100.948	-94.0316	-90.0983	-87.929	-86.427	-85.0508	-84.7088	-84.9569
0.02	-79.2707	-101.203	-93.928	-89.9036	-87.718	-86.2222	-84.8598	-84.5302	-84.7914
0.04	-80.9484	-102.962	-94.4729	-90.0186	-87.6728	-86.1132	-84.7267	-84.3901	-84.651
0.06	-83.4068	-105.714	-95.5718	-90.4217	-87.7874	-86.0979	-84.6508	-84.288	-84.5354
0.08	-86.0267	-108.877	-97.0901	-91.0794	-88.0517	-86.173	-84.6308	-84.2235	-84.4444
0.1	-88.3983	-111.989	-98.8783	-91.9496	-88.4524	-86.3338	-84.665	-84.1958	-84.3777
0.12	-90.3371	-114.768	-100.795	-92.9853	-88.9739	-86.5747	-84.7513	-84.2038	-84.3348
0.14	-91.8092	-117.093	-102.72	-94.1387	-89.5987	-86.8891	-84.8869	-84.2465	-84.3154
0.16	-92.8543	-118.943	-104.566	-95.3638	-90.3082	-87.2696	-85.0691	-84.3225	-84.3187
0.18	-93.5378	-120.352	-106.271	-96.6196	-91.0839	-87.7086	-85.2946	-84.4303	-84.3442
0.2	-93.9265	-121.375	-107.802	-97.8708	-91.9074	-88.1978	-85.5598	-84.5682	-84.3911
0.22	-94.0789	-122.072	-109.143	-99.0887	-92.7616	-88.7291	-85.8611	-84.7344	-84.4585
0.24	-94.0435	-122.499	-110.29	-100.251	-93.6308	-89.2943	-86.1947	-84.927	-84.5457
0.26	-93.8586	-122.702	-111.252	-101.343	-94.501	-89.8854	-86.5568	-85.1441	-84.6517
0.28	-93.5544	-122.723	-112.039	-102.352	-95.36	-90.495	-86.9434	-85.3836	-84.7755
0.3	-93.1544	-122.593	-112.667	-103.273	-96.1976	-91.1158	-87.3506	-85.6435	-84.9162
0.32	-92.677	-122.34	-113.15	-104.102	-97.0053	-91.7414	-87.7747	-85.9215	-85.0726
0.34	-92.1365	-121.984	-113.504	-104.84	-97.7765	-92.3658	-88.2121	-86.2156	-85.2437
0.36	-91.5442	-121.544	-113.743	-105.489	-98.5062	-92.9836	-88.659	-86.5237	-85.4284
0.38	-90.909	-121.032	-113.88	-106.05	-99.1906	-93.5903	-89.1124	-86.8438	-85.6257
0.4	-90.2381	-120.461	-113.927	-106.529	-99.8273	-94.1816	-89.5689	-87.1737	-85.8343
0.42	-89.5372	-119.839	-113.894	-106.93	-100.415	-94.7543	-90.0258	-87.5115	-86.0532
0.44	-88.8108	-119.174	-113.791	-107.259	-100.953	-95.3053	-90.4802	-87.8554	-86.2812
0.46	-88.0628	-118.473	-113.627	-107.519	-101.441	-95.8325	-90.9298	-88.2035	-86.5173
0.48	-87.2961	-117.74	-113.407	-107.716	-101.881	-96.3339	-91.3724	-88.554	-86.7604
0.5	-86.5134	-116.98	-113.139	-107.855	-102.272	-96.8081	-91.806	-88.9054	-87.0094
0.52	-85.7168	-116.196	-112.827	-107.94	-102.618	-97.2542	-92.2288	-89.2561	-87.2633
0.54	-84.908	-115.392	-112.478	-107.976	-102.918	-97.6715	-92.6393	-89.6047	-87.5211
0.56	-84.0885	-114.57	-112.095	-107.966	-103.176	-98.0596	-93.0362	-89.9499	-87.7818
0.58	-83.2596	-113.732	-111.681	-107.915	-103.393	-98.4184	-93.4184	-90.2904	-88.0445
0.6	-82.4224	-112.88	-111.24	-107.825	-103.571	-98.7481	-93.785	-90.6252	-88.3083
0.62	-81.5777	-112.016	-110.775	-107.701	-103.712	-99.0489	-94.1351	-90.9532	-88.5724
0.64	-80.7264	-111.14	-110.289	-107.544	-103.817	-99.3213	-94.4683	-91.2735	-88.8359
0.66	-79.8692	-110.255	-109.782	-107.357	-103.89	-99.566	-94.784	-91.5853	-89.098
0.68	-79.0067	-109.361	-109.258	-107.143	-103.932	-99.7835	-95.082	-91.8879	-89.3582
0.7	-78.1394	-108.458	-108.718	-106.904	-103.944	-99.9746	-95.3619	-92.1807	-89.6156
0.72	-77.2677	-107.549	-108.164	-106.643	-103.929	-100.14	-95.6238	-92.463	-89.8696
0.74	-76.3922	-106.633	-107.596	-106.36	-103.887	-100.281	-95.8675	-92.7346	-90.1198
0.76	-75.5131	-105.711	-107.017	-106.058	-103.821	-100.398	-96.0932	-92.9949	-90.3655
0.78	-74.6308	-104.784	-106.426	-105.737	-103.733	-100.492	-96.301	-93.2437	-90.6062
0.8	-73.7457	-103.852	-105.826	-105.4	-103.622	-100.564	-96.4911	-93.4806	-90.8414
0.82	-72.8579	-102.916	-105.216	-105.048	-103.492	-100.615	-96.6637	-93.7056	-91.0709
0.84	-71.9678	-101.975	-104.599	-104.682	-103.342	-100.645	-96.8192	-93.9184	-91.2941
0.86	-71.0756	-101.031	-103.973	-104.303	-103.174	-100.657	-96.9579	-94.119	-91.5108
0.88	-70.1814	-100.084	-103.341	-103.912	-102.99	-100.649	-97.08	-94.3073	-91.7206
0.9	-69.2856	-99.1332	-102.702	-103.509	-102.79	-100.624	-97.1861	-94.4833	-91.9234
0.92	-68.3882	-98.1799	-102.058	-103.096	-102.576	-100.582	-97.2765	-94.647	-92.1187
0.94	-67.4895	-97.2242	-101.408	-102.673	-102.347	-100.524	-97.3516	-94.7986	-92.3066
0.96	-66.5895	-96.2662	-100.753	-102.242	-102.105	-100.45	-97.4119	-94.938	-92.4867
0.98	-65.6886	-95.3061	-100.093	-101.802	-101.852	-100.361	-97.4577	-95.0655	-92.659
1	-64.7867	-94.3441	-99.4288	-101.354	-101.586	-100.259	-97.4895	-95.1811	-92.8233
1.02	-63.8841	-93.3804	-98.7608	-100.899	-101.31	-100.143	-97.5078	-95.2851	-92.9795
1.04	-62.9808	-92.4153	-98.089	-100.437	-101.023	-100.015	-97.513	-95.3775	-93.1276
1.06	-62.0771	-91.4487	-97.4139	-99.9685	-100.727	-99.8739	-97.5054	-95.4587	-93.2675
1.08	-61.173	-90.481	-96.7356	-99.4943	-100.422	-99.7216	-97.4857	-95.5287	-93.3992
1.1	-60.2686	-89.5122	-96.0543	-99.0147	-100.109	-99.5583	-97.454	-95.5879	-93.5227
1.12	-59.3641	-88.5425	-95.3704	-98.5298	-99.7868	-99.3846	-97.4109	-95.6364	-93.638
1.14	-58.4595	-87.572	-94.6839	-98.0401	-99.4575	-99.2008	-97.3568	-95.6745	-93.7451
1.16	-57.555	-86.6008	-93.9951	-97.5459	-99.121	-99.0076	-97.2921	-95.7023	-93.8441
1.18	-56.6506	-85.6291	-93.3041	-97.0474	-98.7777	-98.8052	-97.217	-95.7203	-93.935
1.2	-55.7465	-84.657	-92.6111	-96.5448	-98.428	-98.5942	-97.1321	-95.7284	-94.0178
1.22	-54.8428	-83.6846	-91.9163	-96.0386	-98.0723	-98.375	-97.0377	-95.7271	-94.0926
1.24	-53.9395	-82.7119	-91.2197	-95.5288	-97.7109	-98.1479	-96.934	-95.7166	-94.1596
1.26	-53.0367	-81.7392	-90.5216	-95.0157	-97.344	-97.9133	-96.8216	-95.6971	-94.2188
1.28	-52.1346	-80.7664	-89.822	-94.4995	-96.9721	-97.6716	-96.7006	-95.6688	-94.2703
1.3	-51.2332	-79.7938	-89.1211	-93.9804	-96.5953	-97.4231	-96.5714	-95.632	-94.3142
1.32	-50.3325	-78.8214	-88.4189	-93.4585	-96.2139	-97.1681	-96.4343	-95.5869	-94.3505
1.34	-49.4328	-77.8492	-87.7156	-92.934	-95.8281	-96.9069	-96.2897	-95.5338	-94.3796
1.36	-48.5339	-76.8775	-87.0113	-92.4071	-95.4383	-96.6398	-96.1377	-95.4728	-94.4013
1.38	-47.6361	-75.9062	-86.3061	-91.8779	-95.0445	-96.367	-95.9787	-95.4043	-94.4159
1.4	-46.7394	-74.9355	-85.6	-91.3466	-94.647	-96.0888	-95.8129	-95.3283	-94.4236
1.42	-45.8439	-73.9654	-84.8932	-90.8132	-94.246	-95.8055	-95.6406	-95.2452	-94.4243
1.44	-44.9496	-72.996	-84.1857	-90.278	-93.8416	-95.5173	-95.4621	-95.1552	-94.4182
1.46	-44.0565	-72.0275	-83.4777	-89.7409	-93.4341	-95.2243	-95.2775	-95.0584	-94.4056
1.48	-43.1649	-71.0599	-82.7691	-89.2022	-93.0235	-94.9269	-95.0871	-94.9551	-94.3864
1.5	-42.2746	-70.0932	-82.0601	-88.6618	-92.6101	-94.6252	-94.8911	-94.8455	-94.3608
1.52	-41.3858	-69.1277	-81.3507	-88.12	-92.194	-94.3194	-94.6898	-94.7297	-94.3291
1.54	-40.4985	-68.1632	-80.641	-87.5768	-91.7753	-94.0096	-94.4832	-94.6079	-94.2912
1.56	-39.6127	-67.2	-79.9311	-87.0323	-91.3541	-93.6962	-94.2717	-94.4804	-94.2473
1.58	-38.7286	-66.2381	-79.221	-86.4866	-90.9306	-93.3791	-94.0554	-94.3473	-94.1976
1.6	-37.8461	-65.2775	-78.5108	-85.9398	-90.5049	-93.0585	-93.8344	-94.2087	-94.1422
1.62	-36.9652	-64.3184	-77.8005	-85.3918	-90.077	-92.7347	-93.609	-94.0649	-94.0811
1.64	-36.086	-63.3608	-77.0903	-84.8429	-89.6472	-92.4078	-93.3794	-93.916	-94.0147
1.66	-35.2084	-62.4048	-76.3801	-84.2931	-89.2154	-92.0778	-93.1456	-93.7622	-93.9429
1.68	-34.3326	-61.4505	-75.6701	-83.7424	-88.7819	-91.7449	-92.9078	-93.6036	-93.8658
1.7	-33.4585	-60.4979	-74.9602	-83.1908	-88.3466	-91.4093	-92.6662	-93.4403	-93.7837
1.72	-32.586	-59.5471	-74.2506	-82.6386	-87.9096	-91.071	-92.4209	-93.2726	-93.6966
1.74	-31.7152	-58.5982	-73.5412	-82.0857	-87.4712	-90.7302	-92.1721	-93.1005	-93.6047
1.76	-30.8459	-57.6513	-72.8322	-81.5322	-87.0312	-90.387	-91.9199	-92.9242	-93.508
1.78	-29.9782	-56.7063	-72.1235	-80.978	-86.5898	-90.0414	-91.6643	-92.7438	-93.4067
1.8	-29.112	-55.7635	-71.4153	-80.4234	-86.1471	-89.6936	-91.4056	-92.5595	-93.301
1.82	-28.2472	-54.8228	-70.7076	-79.8683	-85.7031	-89.3436	-91.1438	-92.3714	-93.1908
1.84	-27.3836	-53.8843	-70.0003	-79.3128	-85.2579	-88.9917	-90.8791	-92.1795	-93.0763
1.86	-26.5212	-52.9481	-69.2937	-78.7569	-84.8116	-88.6377	-90.6115	-91.984	-92.9576
1.88	-25.6597	-52.0143	-68.5877	-78.2007	-84.3642	-88.2819	-90.3411	-91.7851	-92.8349
1.9	-24.7989	-51.0829	-67.8823	-77.6442	-83.9157	-87.9242	-90.0682	-91.5828	-92.7082
1.92	-23.9386	-50.1539	-67.1777	-77.0875	-83.4663	-87.5648	-89.7926	-91.3772	-92.5776
1.94	-23.0785	-49.2275	-66.4738	-76.5306	-83.016	-87.2038	-89.5146	-91.1684	-92.4433
1.96	-22.2183	-48.3037	-65.7707	-75.9735	-82.5648	-86.8411	-89.2343	-90.9566	-92.3052
1.98	-21.3574	-47.3825	-65.0684	-75.4163	-82.1128	-86.477	-88.9516	-90.7418	-92.1636
2	-20.4953	-46.464	-64.3671	-74.859	-81.6601	-86.1114	-88.6668	-90.5242	-92.0185
